# Supplementary material for: Evaluation of metagenetic community analysis of planktonic copepods using Illumina MiSeq: Comparisons with morphological classification and metagenetic analysis using Roche 454
Source: PLoS One. 2017 Jul 17;12(7):e0181452. doi: 10.1371/journal.pone.0181452 (PMC5513544; doi:10.1371/journal.pone.0181452)
Supplement: S1 File — (TAXONOMY) [file pone.0181452.s002.taxonomy]

Chaetopterus_variopedatus	Eukaryota;Metazoa;Annelida;Polychaeta;Scolecida;Spionida;Chaetopteridae;Chaetopterus;
Glottidia_pyramidata	Eukaryota;Metazoa;Lophotrochozoa;Brachiopoda;Linguliformea;Lingulata;Lingulida;Linguloidea;Lingulidae;Glottidia;
Pectinatella_magnifica	Eukaryota;Metazoa;Lophotrochozoa;Bryozoa;Phylactolaemata;Pectinatellidae;Pectinatella;
Sagitta_elegans	Eukaryota;Metazoa;Chaetognatha;Aphragmophora;Ctenodontina;Sagittidae;Sagitta;
Oikopleura_sp	Eukaryota;Metazoa;Chordata;Tunicata;Appendicularia;Oikopleuridae;Oikopleura;
Aurelia_sp	Eukaryota;Metazoa;Cnidaria;Scyphozoa;Semaeostomeae;Ulmaridae;Aurelia;
Beroe_ovata	Eukaryota;Metazoa;Ctenophora;Cyclocoela;Beroida;Beroidae;Beroe;
Symbion_sp	Eukaryota;Metazoa;Ctenophora;Cyclocoela;Beroida;Beroidae;Beroe;
Florometra_serratissima	Eukaryota;Metazoa;Echinodermata;Pelmatozoa;Crinoidea;Articulata;Comatulida;Antedonidae;Florometra;
Urechis_caupo	Eukaryota;Metazoa;Lophotrochozoa;Annelida;Polychaeta;Echiura;Xenopneusta;Urechidae;Urechis;
Bartensia_gracilis	Eukaryota;Metazoa;Lophotrochozoa;Entoprocta;Barentsiidae;Barentsia;
Oregodasys_ruber	Eukaryota;Metazoa;Lophotrochozoa;Gastrotricha;Macrodasyida;Thaumastodermatidae;Oregodasys;
Ptychodera_sp	Eukaryota;Metazoa;Hemichordata;Enteropneusta;Ptychoderidae;Ptychodera;
Pycnophyes_sp	Eukaryota;Metazoa;Ecdysozoa;Scalidophora;Kinorhyncha;Homalorhagida;Pycnophyidae;Pycnophyes;
Aplysia_californica	Eukaryota;Metazoa;Lophotrochozoa;Mollusca;Gastropoda;Heterobranchia;Euthyneura;Euopisthobranchia;Aplysiomorpha;Aplysioidea;Aplysiidae;Aplysia;
Myzostoma_polycyclus	Eukaryota;Metazoa;Lophotrochozoa;Myzostomida;Myzostoma;
Necator_americanus	Eukaryota;Metazoa;Ecdysozoa;Nematoda;Chromadorea;Rhabditida;Strongylida;Ancylostomatoidea;Ancylostomatidae;Bunostominae;Necator;
Chordodes_morgani	Eukaryota;Metazoa;Ecdysozoa;Nematomorpha;Gordioida;Chordodea;Chordodoidea;Chordodidae;Chordodes;
Amphiporus_sp	Eukaryota;Metazoa;Lophotrochozoa;Nemertea;Enopla;Hoplonemertea;Monostilifera;Amphiporidae;Amphiporus;
Peripatus_sp	Eukaryota;Metazoa;Ecdysozoa;Onychophora;Peripatidae;Peripatus;
Trichoplax_adhaerens	Eukaryota;Metazoa;Placozoa;Trichoplax;
Sterreria_psammicola	Eukaryota;Metazoa;Platyhelminthes;Turbellaria;Acoelomorpha;Nemertodermatida;Nemertodermatidae;Sterreria;
Halichondria_okadai	Eukaryota;Metazoa;Porifera;Demospongiae;Ceractinomorpha;Halichondrida;Halichondriidae;Halichondria;
Halicryptus_spinulosus	Eukaryota;Metazoa;Ecdysozoa;Scalidophora;Priapulida;Priapulidae;Halicryptus;
Sinantherina_socialis	Eukaryota;Metazoa;Lophotrochozoa;Rotifera;Monogononta;Flosculariacea;Flosculariidae;Sinantherina;
Apionsoma_misakianum	Eukaryota;Metazoa;Lophotrochozoa;Annelida;Polychaeta;Sipuncula;Phascolosomatidea;Phascolosomatiformes;Phascolosomatidae;Apionsoma;
Astatumen_trinacriae	Eukaryota;Metazoa;Ecdysozoa;Tardigrada;Eutardigrada;Parachela;Hypsibiidae;Astatumen;
Cormocephalus_hartmeyeri	Eukaryota;Metazoa;Ecdysozoa;Arthropoda;Myriapoda;Chilopoda;Pleurostigmophora;Scolopendromorpha;Scolopendridae;Cormocephalus;
Bilobella_aurantiaca	Eukaryota;Metazoa;Ecdysozoa;Arthropoda;Hexapoda;Collembola;Poduromorpha;Poduroidea;Neanuridae;Neanurinae;Paleonurini;Bilobella;
Daphnia_longicephala	Eukaryota;Metazoa;Ecdysozoa;Arthropoda;Crustacea;Branchiopoda;Diplostraca;Cladocera;Anomopoda;Daphniidae;Daphnia;
Meganyctiphanes_norvegica	Eukaryota;Metazoa;Ecdysozoa;Arthropoda;Crustacea;Malacostraca;Eumalacostraca;Eucarida;Euphausiacea;Euphausiidae;Meganyctiphanes;
Heterocypris_incongruens	Eukaryota;Metazoa;Ecdysozoa;Arthropoda;Crustacea;Ostracoda;Podocopa;Podocopida;Cypridocopina;Cypridoidea;Cyprididae;Heterocypris;
Argulus_foliaceus	Eukaryota;Metazoa;Ecdysozoa;Arthropoda;Crustacea;Maxillopoda;Branchiura;Arguloida;Argulidae;Argulus;
Megabalanus_californicus	Eukaryota;Metazoa;Ecdysozoa;Arthropoda;Crustacea;Maxillopoda;Cirripedia;Thoracica;Sessilia;Balanidae;Megabalanus;
Derocheilocaris_typicus	Eukaryota;Metazoa;Ecdysozoa;Arthropoda;Crustacea;Maxillopoda;Mystacocarida;Mystacocaridida;Derocheilocarididae;
Limulus_polyphemus	Eukaryota;Metazoa;Ecdysozoa;Arthropoda;Chelicerata;Merostomata;Xiphosura;Limulidae;Limulus;
Aetideus_armatus	Eukaryota;Metazoa;Arthropoda;Crustacea;Maxillopoda;Copepoda;Calanoida;Aetideidae;Aetideus;
Aetideus_acutus(JH)	Eukaryota;Metazoa;Arthropoda;Crustacea;Maxillopoda;Copepoda;Calanoida;Aetideidae;Aetideus;
Gaetanus_armiger(JH)	Eukaryota;Metazoa;Arthropoda;Crustacea;Maxillopoda;Copepoda;Calanoida;Aetideidae;Gaetanus;
Gaetanus_minor(JH)	Eukaryota;Metazoa;Arthropoda;Crustacea;Maxillopoda;Copepoda;Calanoida;Aetideidae;Gaetanus;
Paraeuchaeta_norvegica	Eukaryota;Metazoa;Arthropoda;Crustacea;Maxillopoda;Copepoda;Calanoida;Euchaetidae;Paraeuchaeta;
Paraeuchaeta_glacialis	Eukaryota;Metazoa;Arthropoda;Crustacea;Maxillopoda;Copepoda;Calanoida;Euchaetidae;Paraeuchaeta;
Undeuchaeta_major(JH)	Eukaryota;Metazoa;Arthropoda;Crustacea;Maxillopoda;Copepoda;Calanoida;Aetideidae;Undeuchaeta;
Undeuchaeta_plumosa(JH)	Eukaryota;Metazoa;Arthropoda;Crustacea;Maxillopoda;Copepoda;Calanoida;Aetideidae;Undeuchaeta;
Chiridiella_abyssalis	Eukaryota;Metazoa;Arthropoda;Crustacea;Maxillopoda;Copepoda;Calanoida;Aetideidae;Chiridiella;
Paraeuchaeta_media(JH)	Eukaryota;Metazoa;Arthropoda;Crustacea;Maxillopoda;Copepoda;Calanoida;Euchaetidae;Paraeuchaeta;
Euchaeta_indica(JH)	Eukaryota;Metazoa;Arthropoda;Crustacea;Maxillopoda;Copepoda;Calanoida;Euchaetidae;Euchaeta;
Euchaeta_rimana(JH)	Eukaryota;Metazoa;Arthropoda;Crustacea;Maxillopoda;Copepoda;Calanoida;Euchaetidae;Euchaeta;
Euchirella_messinensis(JH)	Eukaryota;Metazoa;Arthropoda;Crustacea;Maxillopoda;Copepoda;Calanoida;Aetideidae;Euchirella;
Euchirella_curticauda(JH)	Eukaryota;Metazoa;Arthropoda;Crustacea;Maxillopoda;Copepoda;Calanoida;Aetideidae;Euchirella;
Clausocalanus_arcuicornis	Eukaryota;Metazoa;Arthropoda;Crustacea;Maxillopoda;Copepoda;Calanoida;Clausocalanidae;Clausocalanus;
Microcalanus_pygmaeus	Eukaryota;Metazoa;Arthropoda;Crustacea;Maxillopoda;Copepoda;Calanoida;Clausocalanidae;Microcalanus;
Pseudocalanus_mimus	Eukaryota;Metazoa;Arthropoda;Crustacea;Maxillopoda;Copepoda;Calanoida;Clausocalanidae;Pseudocalanus;
Pseudocalanus_minutus	Eukaryota;Metazoa;Arthropoda;Crustacea;Maxillopoda;Copepoda;Calanoida;Clausocalanidae;Pseudocalanus;
Chiridius_armatus	Eukaryota;Metazoa;Arthropoda;Crustacea;Maxillopoda;Copepoda;Calanoida;Aetideidae;Chiridius;
Scaphocalanus_brevicornis	Eukaryota;Metazoa;Arthropoda;Crustacea;Maxillopoda;Copepoda;Calanoida;Scolecitrichidae;Scaphocalanus;
Scaphocalanus_echinatus(JH)	Eukaryota;Metazoa;Arthropoda;Crustacea;Maxillopoda;Copepoda;Calanoida;Scolecitrichidae;Scaphocalanus;
Scolecitrichopsis_sp	Eukaryota;Metazoa;Arthropoda;Crustacea;Maxillopoda;Copepoda;Calanoida;Scolecitrichidae;Scolecotrichopsis;
Diaixis_hibernica	Eukaryota;Metazoa;Arthropoda;Crustacea;Maxillopoda;Copepoda;Calanoida;Diaixidae;Diaxis;
Scottocalanus_securifrons(JH)	Eukaryota;Metazoa;Arthropoda;Crustacea;Maxillopoda;Copepoda;Calanoida;Scolecitrichidae;Scottocalanus;
Phaenna_spinifera	Eukaryota;Metazoa;Arthropoda;Crustacea;Maxillopoda;Copepoda;Calanoida;Phaennidae;Phaenna;
Scolecithrix_bradyi	Eukaryota;Metazoa;Arthropoda;Crustacea;Maxillopoda;Copepoda;Calanoida;Scolecitrichidae;Scolecithrix;
Scolecithrix_danae(JH)	Eukaryota;Metazoa;Arthropoda;Crustacea;Maxillopoda;Copepoda;Calanoida;Scolecitrichidae;Scolecithrix;
Spinocalanus_abyssalis	Eukaryota;Metazoa;Arthropoda;Crustacea;Maxillopoda;Copepoda;Calanoida;Spinocalanidae;Spinocalanus;
Spinocalanus_longicornis(JH)	Eukaryota;Metazoa;Arthropoda;Crustacea;Maxillopoda;Copepoda;Calanoida;Spinocalanidae;Spinocalanus;
Spinocalanus_horridus	Eukaryota;Metazoa;Arthropoda;Crustacea;Maxillopoda;Copepoda;Calanoida;Spinocalanidae;Spinocalanus;
Spinocalanus_elongatus	Eukaryota;Metazoa;Arthropoda;Crustacea;Maxillopoda;Copepoda;Calanoida;Spinocalanidae;Spinocalanus;
Spinocalanus_angusticeps(JH)	Eukaryota;Metazoa;Arthropoda;Crustacea;Maxillopoda;Copepoda;Calanoida;Spinocalanidae;Spinocalanus;
Foxtonia_barbatula	Eukaryota;Metazoa;Arthropoda;Crustacea;Maxillopoda;Copepoda;Calanoida;Arctokonstantinidae;Foxtonia;
Tharybis_groenlandica	Eukaryota;Metazoa;Arthropoda;Crustacea;Maxillopoda;Copepoda;Calanoida;Tharybidae;Tharybis;
Subeucalanus_pileatus	Eukaryota;Metazoa;Arthropoda;Crustacea;Maxillopoda;Copepoda;Calanoida;Eucalanidae;Subeucalanus;
Subeucalanus_subtenuis(JH)	Eukaryota;Metazoa;Arthropoda;Crustacea;Maxillopoda;Copepoda;Calanoida;Eucalanidae;Subeucalanus;
Eucalanus_bungii	Eukaryota;Metazoa;Arthropoda;Crustacea;Maxillopoda;Copepoda;Calanoida;Eucalanidae;Eucalanus;
Eucalanus_carifornicus(JH)	Eukaryota;Metazoa;Arthropoda;Crustacea;Maxillopoda;Copepoda;Calanoida;Eucalanidae;Eucalanus;
Eucalanus_sp(JH)	Eukaryota;Metazoa;Arthropoda;Crustacea;Maxillopoda;Copepoda;Calanoida;Eucalanidae;Eucalanus;
Rhincalanus_cornutus	Eukaryota;Metazoa;Arthropoda;Crustacea;Maxillopoda;Copepoda;Calanoida;Rhincalanidae;Rhincalanus;
Rhincalanus_rostifrons(JH)	Eukaryota;Metazoa;Arthropoda;Crustacea;Maxillopoda;Copepoda;Calanoida;Rhincalanidae;Rhincalanus;
Rhincalanus_nasutus(JH)	Eukaryota;Metazoa;Arthropoda;Crustacea;Maxillopoda;Copepoda;Calanoida;Rhincalanidae;Rhincalanus;
Temoropia_mayumbaensis	Eukaryota;Metazoa;Arthropoda;Crustacea;Maxillopoda;Copepoda;Calanoida;Fosshageniidae;Temoropia;
Temorites_brevis	Eukaryota;Metazoa;Arthropoda;Crustacea;Maxillopoda;Copepoda;Calanoida;Bathypontiidae;Temorites;
Calanus_marshallae	Eukaryota;Metazoa;Arthropoda;Crustacea;Maxillopoda;Copepoda;Calanoida;Calanidae;Calanus;
Calanus_finmarchicus	Eukaryota;Metazoa;Arthropoda;Crustacea;Maxillopoda;Copepoda;Calanoida;Calanidae;Calanus;
Calanus_helgolandicus	Eukaryota;Metazoa;Arthropoda;Crustacea;Maxillopoda;Copepoda;Calanoida;Calanidae;Calanus;
Cosmocalanus_darwini(JH)	Eukaryota;Metazoa;Arthropoda;Crustacea;Maxillopoda;Copepoda;Calanoida;Calanidae;Nannoalanus;
Neocalanus_plumchrus	Eukaryota;Metazoa;Arthropoda;Crustacea;Maxillopoda;Copepoda;Calanoida;Calanidae;Neoalanus;
Neocalanus_flemingeri	Eukaryota;Metazoa;Arthropoda;Crustacea;Maxillopoda;Copepoda;Calanoida;Calanidae;Neoalanus;
Neocalanus_cristatus	Eukaryota;Metazoa;Arthropoda;Crustacea;Maxillopoda;Copepoda;Calanoida;Calanidae;Neoalanus;
Calanus_hyperboreus	Eukaryota;Metazoa;Arthropoda;Crustacea;Maxillopoda;Copepoda;Calanoida;Calanidae;Calanus;
Calanoides_carinatus	Eukaryota;Metazoa;Arthropoda;Crustacea;Maxillopoda;Copepoda;Calanoida;Calanidae;Calanus;
Neocalanus_gracilis(JH)	Eukaryota;Metazoa;Arthropoda;Crustacea;Maxillopoda;Copepoda;Calanoida;Calanidae;Calanus;
Neocalanus_robstior(JH)	Eukaryota;Metazoa;Arthropoda;Crustacea;Maxillopoda;Copepoda;Calanoida;Calanidae;Neoalanus;
Bathycalanus_princeps	Eukaryota;Metazoa;Arthropoda;Crustacea;Maxillopoda;Copepoda;Calanoida;Megacalanidae;Bathycalanus;
Paracalanus_aculeatus	Eukaryota;Metazoa;Arthropoda;Crustacea;Maxillopoda;Copepoda;Calanoida;Paracalanidae;Paracalanus;
Paracalanus_denudatus(JH)	Eukaryota;Metazoa;Arthropoda;Crustacea;Maxillopoda;Copepoda;Calanoida;Paracalanidae;Paracalanus;
Calocalanus_sp1(JH)	Eukaryota;Metazoa;Arthropoda;Crustacea;Maxillopoda;Copepoda;Calanoida;Paracalanidae;Calocalanus;
Calocalanus_sp2(JH)	Eukaryota;Metazoa;Arthropoda;Crustacea;Maxillopoda;Copepoda;Calanoida;Paracalanidae;Calocalanus;
Paracalanus_crassirostris	Eukaryota;Metazoa;Arthropoda;Crustacea;Maxillopoda;Copepoda;Calanoida;Paracalanidae;Paracalanus;
Mecynocera_clausi(JH)	Eukaryota;Metazoa;Arthropoda;Crustacea;Maxillopoda;Copepoda;Calanoida;Mecynocenidae;Mecynocera;
Paraugaptilus_buchani	Eukaryota;Metazoa;Arthropoda;Crustacea;Maxillopoda;Copepoda;Calanoida;Augaptilidae;Paraugaptilus;
Hyperbionyx_athesphatos	Eukaryota;Metazoa;Arthropoda;Crustacea;Maxillopoda;Copepoda;Calanoida;Hyperbionychidae;Hyperbionyx;
Paraheterorhabdus_compactus	Eukaryota;Metazoa;Arthropoda;Crustacea;Maxillopoda;Copepoda;Calanoida;Heterorhabdidae;Paraheterorhabdus;
Heterorhabdus_norvegicus	Eukaryota;Metazoa;Arthropoda;Crustacea;Maxillopoda;Copepoda;Calanoida;Heterorhabdidae;Heterorhabdus;
Haloptilus_chierchiae(JH)	Eukaryota;Metazoa;Arthropoda;Crustacea;Maxillopoda;Copepoda;Calanoida;Augaptilidae;Haloptilus;
Metridia_pacifica	Eukaryota;Metazoa;Arthropoda;Crustacea;Maxillopoda;Copepoda;Calanoida;Metridinidae;Metridia;
Metridia_lucens	Eukaryota;Metazoa;Arthropoda;Crustacea;Maxillopoda;Copepoda;Calanoida;Metridinidae;Metridia;
Metridia_effusa	Eukaryota;Metazoa;Arthropoda;Crustacea;Maxillopoda;Copepoda;Calanoida;Metridinidae;Metridia;
Metridia_brevicauda(JH)	Eukaryota;Metazoa;Arthropoda;Crustacea;Maxillopoda;Copepoda;Calanoida;Metridinidae;Metridia;
Metridia_longa	Eukaryota;Metazoa;Arthropoda;Crustacea;Maxillopoda;Copepoda;Calanoida;Metridinidae;Metridia;
Metridia_princeps(JH)	Eukaryota;Metazoa;Arthropoda;Crustacea;Maxillopoda;Copepoda;Calanoida;Metridinidae;Metridia;
Pleuromamma_xiphias(JH)	Eukaryota;Metazoa;Arthropoda;Crustacea;Maxillopoda;Copepoda;Calanoida;Metridinidae;Pleuromamma;
Pleuromamma_abdominalis(JH)	Eukaryota;Metazoa;Arthropoda;Crustacea;Maxillopoda;Copepoda;Calanoida;Metridinidae;Pleuromamma;
Pleuromamma_gracilis(JH)	Eukaryota;Metazoa;Arthropoda;Crustacea;Maxillopoda;Copepoda;Calanoida;Metridinidae;Pleuromamma;
Metridia_venusta(JH)	Eukaryota;Metazoa;Arthropoda;Crustacea;Maxillopoda;Copepoda;Calanoida;Metridinidae;Metridia;
Nullosetigera_auctiseta	Eukaryota;Metazoa;Arthropoda;Crustacea;Maxillopoda;Copepoda;Calanoida;Nullosetigeridae;Nullosetigera;
Haloptilus_longicornis	Eukaryota;Metazoa;Arthropoda;Crustacea;Maxillopoda;Copepoda;Calanoida;Augaptilidae;Haloptilus;
Lucicutia_flavicornis	Eukaryota;Metazoa;Arthropoda;Crustacea;Maxillopoda;Copepoda;Calanoida;Lucicutiidae;Lucicutia;
Lucicutia_flavicornis(JH)	Eukaryota;Metazoa;Arthropoda;Crustacea;Maxillopoda;Copepoda;Calanoida;Lucicutiidae;Lucicutia;
Centropages_violaceus	Eukaryota;Metazoa;Arthropoda;Crustacea;Maxillopoda;Copepoda;Calanoida;Centropagidae;Centropages;
Centropages_furcatus	Eukaryota;Metazoa;Arthropoda;Crustacea;Maxillopoda;Copepoda;Calanoida;Centropagidae;Centropages;
Centropages_sp(JH)	Eukaryota;Metazoa;Arthropoda;Crustacea;Maxillopoda;Copepoda;Calanoida;Centropagidae;Centropages;
Sulcanus_conflictus	Eukaryota;Metazoa;Arthropoda;Crustacea;Maxillopoda;Copepoda;Calanoida;Sulcanidae;Sulcanus;
Tortanus_gracilis	Eukaryota;Metazoa;Arthropoda;Crustacea;Maxillopoda;Copepoda;Calanoida;Tortanidae;Tortanus;
Tortanus_setacaudatus	Eukaryota;Metazoa;Arthropoda;Crustacea;Maxillopoda;Copepoda;Calanoida;Tortanidae;Tortanus;
Temora_discaudata(JH)	Eukaryota;Metazoa;Arthropoda;Crustacea;Maxillopoda;Copepoda;Calanoida;Temoridae;Temora;
Temora_longicornis	Eukaryota;Metazoa;Arthropoda;Crustacea;Maxillopoda;Copepoda;Calanoida;Temoridae;Temora;
Temora_turbinata(JH)	Eukaryota;Metazoa;Arthropoda;Crustacea;Maxillopoda;Copepoda;Calanoida;Temoridae;Temora;
Pontellina_plumata	Eukaryota;Metazoa;Arthropoda;Crustacea;Maxillopoda;Copepoda;Calanoida;Pontellidae;Pontellina;
Labidocera_sp	Eukaryota;Metazoa;Arthropoda;Crustacea;Maxillopoda;Copepoda;Calanoida;Pontellidae;Labidocera;
Labidocera_sp(JH)	Eukaryota;Metazoa;Arthropoda;Crustacea;Maxillopoda;Copepoda;Calanoida;Pontellidae;Labidocera;
Calanopia_americana	Eukaryota;Metazoa;Arthropoda;Crustacea;Maxillopoda;Copepoda;Calanoida;Pontellidae;Calanopia;
Labidocera_scotti	Eukaryota;Metazoa;Arthropoda;Crustacea;Maxillopoda;Copepoda;Calanoida;Pontellidae;Labidocera;
Labidocera_aestiva	Eukaryota;Metazoa;Arthropoda;Crustacea;Maxillopoda;Copepoda;Calanoida;Pontellidae;Labidocera;
Candacia_simplex	Eukaryota;Metazoa;Arthropoda;Crustacea;Maxillopoda;Copepoda;Calanoida;Candaciidae;Candacia;
Paracandacia_truncata_(JH)	Eukaryota;Metazoa;Arthropoda;Crustacea;Maxillopoda;Copepoda;Calanoida;Candaciidae;Paracandacia;
Candacia_catula_(JH)	Eukaryota;Metazoa;Arthropoda;Crustacea;Maxillopoda;Copepoda;Calanoida;Candaciidae;Candacia;
Paracandacia_simplex_(JH)	Eukaryota;Metazoa;Arthropoda;Crustacea;Maxillopoda;Copepoda;Calanoida;Candaciidae;Paracandacia;
Acartia_longiremis	Eukaryota;Metazoa;Arthropoda;Crustacea;Maxillopoda;Copepoda;Calanoida;Acartiidae;Acartia;
Pseudodiaptomus_coronatus	Eukaryota;Metazoa;Arthropoda;Crustacea;Maxillopoda;Copepoda;Calanoida;Pseudodiaptomoidae;Pseudodiaptomus;
Pseudodiaptomus_inopinus	Eukaryota;Metazoa;Arthropoda;Crustacea;Maxillopoda;Copepoda;Calanoida;Pseudodiaptomoidae;Pseudodiaptomus;
Corycatus_sp(JH)	Eukaryota;Metazoa;Arthropoda;Crustacea;Maxillopoda;Copepoda;Poecilostomatoida;Corycaeidae;Corycatus;
Triconia_umerus(JH)	Eukaryota;Metazoa;Arthropoda;Crustacea;Maxillopoda;Copepoda;Poecilostomatoida;Oncaeidae;Triconia;
Oncaea_borealis	Eukaryota;Metazoa;Arthropoda;Crustacea;Maxillopoda;Copepoda;Poecilostomatoida;Oncaeidae;Oncaea;
Oncaea_media	Eukaryota;Metazoa;Arthropoda;Crustacea;Maxillopoda;Copepoda;Poecilostomatoida;Oncaeidae;Oncaea;
Oncaea_sp(JH)	Eukaryota;Metazoa;Arthropoda;Crustacea;Maxillopoda;Copepoda;Poecilostomatoida;Oncaeidae;Oncaea;
Halectinosoma_finmarchicus	Eukaryota;Metazoa;Arthropoda;Crustacea;Maxillopoda;Copepoda;Harpacticoida;Ectinosomatidae;Helectinosoma;
Euterpina_acutifrons	Eukaryota;Metazoa;Arthropoda;Crustacea;Maxillopoda;Copepoda;Harpacticoida;Euterpinidae;Euterpina;
Hyalopontius_typicus	Eukaryota;Metazoa;Arthropoda;Crustacea;Maxillopoda;Copepoda;Siphonostomatoida;Megapontiidae;Hyalopontius;
Lubbockia_glacialis	Eukaryota;Metazoa;Arthropoda;Crustacea;Maxillopoda;Copepoda;Poecilostomatoida;Lubbockiidae;Lubbockia;
Oithona_atlantica(KP033174)	Eukaryota;Metazoa;Arthropoda;Crustacea;Maxillopoda;Copepoda;Cyclopoida;Oithonadae;Oithona;
Oithona_davisae(KP033163)	Eukaryota;Metazoa;Arthropoda;Crustacea;Maxillopoda;Copepoda;Cyclopoida;Oithonadae;Oithona;
Oithona_plumifera(KP033177)	Eukaryota;Metazoa;Arthropoda;Crustacea;Maxillopoda;Copepoda;Cyclopoida;Oithonadae;Oithona;
Oithona_similis	Eukaryota;Metazoa;Arthropoda;Crustacea;Maxillopoda;Copepoda;Cyclopoida;Oithonadae;Oithona;
Oithona_helgolandica	Eukaryota;Metazoa;Arthropoda;Crustacea;Maxillopoda;Copepoda;Cyclopoida;Oithonadae;Oithona;
Oithona_sp(JH)	Eukaryota;Metazoa;Arthropoda;Crustacea;Maxillopoda;Copepoda;Cyclopoida;Oithonadae;Oithona;
Oithona_nana	Eukaryota;Metazoa;Arthropoda;Crustacea;Maxillopoda;Copepoda;Cyclopoida;Oithonadae;Oithona;
Oithona_simplex	Eukaryota;Metazoa;Arthropoda;Crustacea;Maxillopoda;Copepoda;Cyclopoida;Oithonadae;Oithona;
Safirina_sp1(JH)	Eukaryota;Metazoa;Arthropoda;Crustacea;Maxillopoda;Copepoda;Poecilostomatoida;Sapphirinidae;Sapphirina;
Safirina_sp2(JH)	Eukaryota;Metazoa;Arthropoda;Crustacea;Maxillopoda;Copepoda;Poecilostomatoida;Sapphirinidae;Sapphirina;
Copellina_sp(JH)	Eukaryota;Metazoa;Arthropoda;Crustacea;Maxillopoda;Copepoda;Poecilostomatoida;Sapphirinidae;Copellina;
Acartia_longiremis2	Eukaryota;Metazoa;Arthropoda;Crustacea;Maxillopoda;Copepoda;Calanoida;Acartiidae;Acartia;
Acartia_sp	Eukaryota;Metazoa;Arthropoda;Crustacea;Maxillopoda;Copepoda;Calanoida;Acartiidae;Acartia;
Acartia_tonsa	Eukaryota;Metazoa;Arthropoda;Crustacea;Maxillopoda;Copepoda;Calanoida;Acartiidae;Acartia;
Euchirella_pulchra(JH)	Eukaryota;Metazoa;Arthropoda;Crustacea;Maxillopoda;Copepoda;Calanoida;Aetideidae;Euchirella;
Ctenocalanus_vanus(JH)	Eukaryota;Metazoa;Arthropoda;Crustacea;Maxillopoda;Copepoda;Calanoida;Clausocalanidae;Ctenocalanus;
Clausocalanus_lividus(JH)	Eukaryota;Metazoa;Arthropoda;Crustacea;Maxillopoda;Copepoda;Calanoida;Clausocalanidae;Clausocalanus;
Clausocalanus_minor(JH)	Eukaryota;Metazoa;Arthropoda;Crustacea;Maxillopoda;Copepoda;Calanoida;Clausocalanidae;Clausocalanus;
Scaphocalanus_sp(JH)	Eukaryota;Metazoa;Arthropoda;Crustacea;Maxillopoda;Copepoda;Calanoida;Scolecitrichidae;Scaphocalanus;
Scolecitrichidae_sp1(JH)	Eukaryota;Metazoa;Arthropoda;Crustacea;Maxillopoda;Copepoda;Calanoida;Scolecitrichidae;
Scolecitrichidae_sp2(JH)	Eukaryota;Metazoa;Arthropoda;Crustacea;Maxillopoda;Copepoda;Calanoida;Scolecitrichidae;
Scolecitrichidae_sp3(JH)	Eukaryota;Metazoa;Arthropoda;Crustacea;Maxillopoda;Copepoda;Calanoida;Scolecitrichidae;
Scolecitrichidae_sp4(JH)	Eukaryota;Metazoa;Arthropoda;Crustacea;Maxillopoda;Copepoda;Calanoida;Scolecitrichidae;
Spinocalanus_sp(JH)	Eukaryota;Metazoa;Arthropoda;Crustacea;Maxillopoda;Copepoda;Calanoida;Spinocalanidae;Spinocalanus;
Spinocalanidae_sp(JH)	Eukaryota;Metazoa;Arthropoda;Crustacea;Maxillopoda;Copepoda;Calanoida;Spinocalanidae;
Spinocalanus_spinosus(JH)	Eukaryota;Metazoa;Arthropoda;Crustacea;Maxillopoda;Copepoda;Calanoida;Spinocalanidae;Spinocalanus;
Haloptilus_sp(JH)	Eukaryota;Metazoa;Arthropoda;Crustacea;Maxillopoda;Copepoda;Calanoida;Augaptilidae;Haloptilus;
Calocalanus_sp3(JH)	Eukaryota;Metazoa;Arthropoda;Crustacea;Maxillopoda;Copepoda;Calanoida;Paracalanidae;Calocalanus;
Calocalanus_sp4(JH)	Eukaryota;Metazoa;Arthropoda;Crustacea;Maxillopoda;Copepoda;Calanoida;Paracalanidae;Calocalanus;
Corycatus_sp2(JH)	Eukaryota;Metazoa;Arthropoda;Crustacea;Maxillopoda;Copepoda;Poecilostomatoida;Corycaeidae;Corycatus;
Microstella_sp1(JH)	Eukaryota;Metazoa;Arthropoda;Crustacea;Maxillopoda;Copepoda;Harpacticoida;Ectinosomatidae;Microstella;
Microstella_sp2(JH)	Eukaryota;Metazoa;Arthropoda;Crustacea;Maxillopoda;Copepoda;Harpacticoida;Ectinosomatidae;Microstella;
Microstella_sp3(JH)	Eukaryota;Metazoa;Arthropoda;Crustacea;Maxillopoda;Copepoda;Harpacticoida;Ectinosomatidae;Microstella;
Paracandacia_bispinosa(JH)	Eukaryota;Metazoa;Arthropoda;Crustacea;Maxillopoda;Copepoda;Calanoida;Candaciidae;Paracandacia;
Pontellina_plumata(JH)	Eukaryota;Metazoa;Arthropoda;Crustacea;Maxillopoda;Copepoda;Calanoida;Pontellidae;Pontellina;
Labidocera_detrancata(JH)	Eukaryota;Metazoa;Arthropoda;Crustacea;Maxillopoda;Copepoda;Calanoida;Pontellidae;Labidocera;
Acrocalanus_longicornis(JH)	Eukaryota;Metazoa;Arthropoda;Crustacea;Maxillopoda;Copepoda;Calanoida;Paracalanidae;Acrocalanus;
Calanus_sinicus(JH)	Eukaryota;Metazoa;Arthropoda;Crustacea;Maxillopoda;Copepoda;Calanoida;Calanidae;Calanus;
Calocalanus_contractus(JH)	Eukaryota;Metazoa;Arthropoda;Crustacea;Maxillopoda;Copepoda;Calanoida;Paracalanidae;Calocalanus;
Calocalanus_curtus(JH)	Eukaryota;Metazoa;Arthropoda;Crustacea;Maxillopoda;Copepoda;Calanoida;Paracalanidae;Calocalanus;
Calocalanus_gracilis(JH)	Eukaryota;Metazoa;Arthropoda;Crustacea;Maxillopoda;Copepoda;Calanoida;Paracalanidae;Calocalanus;
Calocalanus_minutus(JH)	Eukaryota;Metazoa;Arthropoda;Crustacea;Maxillopoda;Copepoda;Calanoida;Paracalanidae;Calocalanus;
Calocalanus_nambiensis(JH)	Eukaryota;Metazoa;Arthropoda;Crustacea;Maxillopoda;Copepoda;Calanoida;Paracalanidae;Calocalanus;
Calocalanus_parvpninus(JH)	Eukaryota;Metazoa;Arthropoda;Crustacea;Maxillopoda;Copepoda;Calanoida;Paracalanidae;Calocalanus;
Calocalanus_plumulosus(JH)	Eukaryota;Metazoa;Arthropoda;Crustacea;Maxillopoda;Copepoda;Calanoida;Paracalanidae;Calocalanus;
Calocalanus_pubes(JH)	Eukaryota;Metazoa;Arthropoda;Crustacea;Maxillopoda;Copepoda;Calanoida;Paracalanidae;Calocalanus;
Calocalanus_stylirenis(JH)	Eukaryota;Metazoa;Arthropoda;Crustacea;Maxillopoda;Copepoda;Calanoida;Paracalanidae;Calocalanus;
Candacia_bipinnata(JH)	Eukaryota;Metazoa;Arthropoda;Crustacea;Maxillopoda;Copepoda;Calanoida;Candaciidae;Candacia;
Candacia_curta(JH)	Eukaryota;Metazoa;Arthropoda;Crustacea;Maxillopoda;Copepoda;Calanoida;Candaciidae;Candacia;
Chiridius_poppei(JH)	Eukaryota;Metazoa;Arthropoda;Crustacea;Maxillopoda;Copepoda;Calanoida;Aetideidae;Chiridius;
Clausocalanus_arcuicornis(JH)	Eukaryota;Metazoa;Arthropoda;Crustacea;Maxillopoda;Copepoda;Calanoida;Clausocalanidae;Clausocalanus;
Clausocalanus_farrani(JH)	Eukaryota;Metazoa;Arthropoda;Crustacea;Maxillopoda;Copepoda;Calanoida;Clausocalanidae;Clausocalanus;
Clausocalanus_furcatus(JH)	Eukaryota;Metazoa;Arthropoda;Crustacea;Maxillopoda;Copepoda;Calanoida;Clausocalanidae;Clausocalanus;
Clausocalanus_mastigophorus(JH)	Eukaryota;Metazoa;Arthropoda;Crustacea;Maxillopoda;Copepoda;Calanoida;Clausocalanidae;Clausocalanus;
Clausocalanus_parapergens(JH)	Eukaryota;Metazoa;Arthropoda;Crustacea;Maxillopoda;Copepoda;Calanoida;Clausocalanidae;Clausocalanus;
Clausocalanus_paululus(JH)	Eukaryota;Metazoa;Arthropoda;Crustacea;Maxillopoda;Copepoda;Calanoida;Clausocalanidae;Clausocalanus;
Clausocalanus_pergens(JH)	Eukaryota;Metazoa;Arthropoda;Crustacea;Maxillopoda;Copepoda;Calanoida;Clausocalanidae;Clausocalanus;
Delibus_nudus(JH)	Eukaryota;Metazoa;Arthropoda;Crustacea;Maxillopoda;Copepoda;Calanoida;Paracalanidae;Delibus;
Eucalanus_hyalinus(JH)	Eukaryota;Metazoa;Arthropoda;Crustacea;Maxillopoda;Copepoda;Calanoida;Eucalanidae;Eucalanus;
Euchaeta_longicornis(JH)	Eukaryota;Metazoa;Arthropoda;Crustacea;Maxillopoda;Copepoda;Calanoida;Euchaetidae;Euchaeta;
Euchaeta_plana(JH)	Eukaryota;Metazoa;Arthropoda;Crustacea;Maxillopoda;Copepoda;Calanoida;Euchaetidae;Euchaeta;
Lucicutia_gaussae(JH)	Eukaryota;Metazoa;Arthropoda;Crustacea;Maxillopoda;Copepoda;Calanoida;Lucicutiidae;Lucicutia;
Lucicutia_gemina(JH)	Eukaryota;Metazoa;Arthropoda;Crustacea;Maxillopoda;Copepoda;Calanoida;Lucicutiidae;Lucicutia;
Mesocalanus_lighti(JH)	Eukaryota;Metazoa;Arthropoda;Crustacea;Maxillopoda;Copepoda;Calanoida;Calanidae;Mesoalanus;
Mesocalanus_tenuicornis(JH)	Eukaryota;Metazoa;Arthropoda;Crustacea;Maxillopoda;Copepoda;Calanoida;Calanidae;Mesoalanus;
Paracalanus_aculeatus(JH)	Eukaryota;Metazoa;Arthropoda;Crustacea;Maxillopoda;Copepoda;Calanoida;Paracalanidae;Paracalanus;
Paracalanus_gracilis(JH)	Eukaryota;Metazoa;Arthropoda;Crustacea;Maxillopoda;Copepoda;Calanoida;Paracalanidae;Paracalanus;
Paracalanus_nanus(JH)	Eukaryota;Metazoa;Arthropoda;Crustacea;Maxillopoda;Copepoda;Calanoida;Paracalanidae;Paracalanus;
Paracalanus_parvus_H1(JH)	Eukaryota;Metazoa;Arthropoda;Crustacea;Maxillopoda;Copepoda;Calanoida;Paracalanidae;Paracalanus;
Paracalanus_parvus_H2(JH)	Eukaryota;Metazoa;Arthropoda;Crustacea;Maxillopoda;Copepoda;Calanoida;Paracalanidae;Paracalanus;
Paracalanus_parvus_H3(JH)	Eukaryota;Metazoa;Arthropoda;Crustacea;Maxillopoda;Copepoda;Calanoida;Paracalanidae;Paracalanus;
Paracalanus_parvus_H4(JH)	Eukaryota;Metazoa;Arthropoda;Crustacea;Maxillopoda;Copepoda;Calanoida;Paracalanidae;Paracalanus;
Paraeuchaeta_russelli(JH)	Eukaryota;Metazoa;Arthropoda;Crustacea;Maxillopoda;Copepoda;Calanoida;Euchaetidae;Paraeuchaeta;
Pareucalanus_attenuatus(JH)	Eukaryota;Metazoa;Arthropoda;Crustacea;Maxillopoda;Copepoda;Calanoida;Eucalanidae;Pareucalanus;
Pareucalanus_swelli(JH)	Eukaryota;Metazoa;Arthropoda;Crustacea;Maxillopoda;Copepoda;Calanoida;Eucalanidae;Pareucalanus;
Pleuromamma_piseki(JH)	Eukaryota;Metazoa;Arthropoda;Crustacea;Maxillopoda;Copepoda;Calanoida;Metridinidae;Pleuromamma;
Scaphocalanus_similis(JH)	Eukaryota;Metazoa;Arthropoda;Crustacea;Maxillopoda;Copepoda;Calanoida;Scolecitrichidae;Scaphocalanus;
Scolecithricella_profunda(JH)	Eukaryota;Metazoa;Arthropoda;Crustacea;Maxillopoda;Copepoda;Calanoida;Scolecitrichidae;Scolecithricella;
Scolecithricella_tenuiserrata(JH)	Eukaryota;Metazoa;Arthropoda;Crustacea;Maxillopoda;Copepoda;Calanoida;Scolecitrichidae;Scolecithricella;
Scolecithricella_tropica(JH)	Eukaryota;Metazoa;Arthropoda;Crustacea;Maxillopoda;Copepoda;Calanoida;Scolecitrichidae;Scolecithricella;
Scolecithrix_bradyi(JH)	Eukaryota;Metazoa;Arthropoda;Crustacea;Maxillopoda;Copepoda;Calanoida;Scolecitrichidae;Scolecithrix;
Subeucalanus_crassus(JH)	Eukaryota;Metazoa;Arthropoda;Crustacea;Maxillopoda;Copepoda;Calanoida;Eucalanidae;Subeucalanus;
Subeucalanus_pileatus(JH)	Eukaryota;Metazoa;Arthropoda;Crustacea;Maxillopoda;Copepoda;Calanoida;Eucalanidae;Subeucalanus;
Subeucalanus_subcrassus(JH)	Eukaryota;Metazoa;Arthropoda;Crustacea;Maxillopoda;Copepoda;Calanoida;Eucalanidae;Subeucalanus;
Temoropia_mayumbaensis(JH)	Eukaryota;Metazoa;Arthropoda;Crustacea;Maxillopoda;Copepoda;Calanoida;Fosshageniidae;Temoropia;
Nannocalanus_minor1(JH)	Eukaryota;Metazoa;Arthropoda;Crustacea;Maxillopoda;Copepoda;Calanoida;Calanidae;Nannoalanus;
Nannocalanus_minor2(JH)	Eukaryota;Metazoa;Arthropoda;Crustacea;Maxillopoda;Copepoda;Calanoida;Calanidae;Calanus;
Nannocalanus_minor3(JH)	Eukaryota;Metazoa;Arthropoda;Crustacea;Maxillopoda;Copepoda;Calanoida;Calanidae;Calanus;
Augaptilus_glacialis	Eukaryota;Metazoa;Arthropoda;Crustacea;Maxillopoda;Copepoda;Calanoida;Augaptilidae;Augaptilus;
Heterorhabdus_papilliger(JH)	Eukaryota;Metazoa;Arthropoda;Crustacea;Maxillopoda;Copepoda;Calanoida;Heterorhabdidae;Heterorhabdus;
Haloptilus_oxycephalus(JH)	Eukaryota;Metazoa;Arthropoda;Crustacea;Maxillopoda;Copepoda;Calanoida;Augaptilidae;Haloptilus;
Acartia_danae(JH)	Eukaryota;Metazoa;Arthropoda;Crustacea;Maxillopoda;Copepoda;Calanoida;Acartiidae;Acartia;
Acartia_neligens(JH)	Eukaryota;Metazoa;Arthropoda;Crustacea;Maxillopoda;Copepoda;Calanoida;Acartiidae;Acartia;
Acartia_omorii(JH)	Eukaryota;Metazoa;Arthropoda;Crustacea;Maxillopoda;Copepoda;Calanoida;Acartiidae;Acartia;
Acartia_erythraea(KR048899)	Eukaryota;Metazoa;Arthropoda;Crustacea;Maxillopoda;Copepoda;Calanoida;Acartiidae;Acartia;
Acartia_steueri(KR048900)	Eukaryota;Metazoa;Arthropoda;Crustacea;Maxillopoda;Copepoda;Calanoida;Acartiidae;Acartia;
Acartia_tsuensis(KR048901)	Eukaryota;Metazoa;Arthropoda;Crustacea;Maxillopoda;Copepoda;Calanoida;Acartiidae;Acartia;
Sinocalanus_tenellusgi(KR048903)	Eukaryota;Metazoa;Arthropoda;Crustacea;Maxillopoda;Copepoda;Calanoida;Centropagidae;Sinocalanus;
Parvocalanus_elegans(KR048909)	Eukaryota;Metazoa;Arthropoda;Crustacea;Maxillopoda;Copepoda;Calanoida;Paracalanidae;Parvocalanus;
Pseudodiaptomus_inopinus(KR048910)	Eukaryota;Metazoa;Arthropoda;Crustacea;Maxillopoda;Copepoda;Calanoida;Pseudodiaptomidae;Pseudodiaptomus;
Pseudodiaptomus_koreanusgi(KR048911)	Eukaryota;Metazoa;Arthropoda;Crustacea;Maxillopoda;Copepoda;Calanoida;Pseudodiaptomidae;Pseudodiaptomus;
Pseudodiaptomus_marinusgi(KR048912)	Eukaryota;Metazoa;Arthropoda;Crustacea;Maxillopoda;Copepoda;Calanoida;Pseudodiaptomidae;Pseudodiaptomus;
Pseudodiaptomus_nihonkaiensisgi(KR048913)	Eukaryota;Metazoa;Arthropoda;Crustacea;Maxillopoda;Copepoda;Calanoida;Pseudodiaptomidae;Pseudodiaptomus;
Eurytemora_affinisgi(KR048914)	Eukaryota;Metazoa;Arthropoda;Crustacea;Maxillopoda;Copepoda;Calanoida;Temoridae;Eurytemora;
Eurytemora_pacifica(KR048915)	Eukaryota;Metazoa;Arthropoda;Crustacea;Maxillopoda;Copepoda;Calanoida;Temoridae;Eurytemora;
Temora_turbinata(KR048916)	Eukaryota;Metazoa;Arthropoda;Crustacea;Maxillopoda;Copepoda;Calanoida;Temoridae;Eurytemora;
Cymbasoma_reticulatumgi(KR048917)	Eukaryota;Metazoa;Arthropoda;Crustacea;Maxillopoda;Copepoda;Monstrilloida;Monstrillidae;Cymbasoma;
Cymbasoma_sp(KR048918)	Eukaryota;Metazoa;Arthropoda;Crustacea;Maxillopoda;Copepoda;Monstrilloida;Monstrillidae;Cymbasoma;
Cymbasoma_bullatum(KR048919)	Eukaryota;Metazoa;Arthropoda;Crustacea;Maxillopoda;Copepoda;Monstrilloida;Monstrillidae;Cymbasoma;
Monstrilla_hamatapex(KR048920)	Eukaryota;Metazoa;Arthropoda;Crustacea;Maxillopoda;Copepoda;Monstrilloida;Monstrillidae;Monstrilla;
Monstrilla_sp(KR048921)	Eukaryota;Metazoa;Arthropoda;Crustacea;Maxillopoda;Copepoda;Monstrilloida;Monstrillidae;Monstrilla;
Monstrilla_sp3(KR048922)	Eukaryota;Metazoa;Arthropoda;Crustacea;Maxillopoda;Copepoda;Monstrilloida;Monstrillidae;Monstrilla;
Monstrilla_sp4(KR048923)	Eukaryota;Metazoa;Arthropoda;Crustacea;Maxillopoda;Copepoda;Monstrilloida;Monstrillidae;Monstrilla;
Monstrillopsis_sp(KR048924)	Eukaryota;Metazoa;Arthropoda;Crustacea;Maxillopoda;Copepoda;Monstrilloida;Monstrillidae;Monstrillopsis;
Monstrillopsis_sp4(KR048925)	Eukaryota;Metazoa;Arthropoda;Crustacea;Maxillopoda;Copepoda;Monstrilloida;Monstrillidae;Monstrillopsis;
Monstrillopsis_sp5(KR048926)	Eukaryota;Metazoa;Arthropoda;Crustacea;Maxillopoda;Copepoda;Monstrilloida;Monstrillidae;Monstrillopsis;
Monstrillopsis_sp6(KR048927)	Eukaryota;Metazoa;Arthropoda;Crustacea;Maxillopoda;Copepoda;Monstrilloida;Monstrillidae;Monstrillopsis;
Maemonstrilla_simplex(KR048928)	Eukaryota;Metazoa;Arthropoda;Crustacea;Maxillopoda;Copepoda;Monstrilloida;Monstrillidae;Maemonstrilla;
Maemonstrilla_sp(KR048929)	Eukaryota;Metazoa;Arthropoda;Crustacea;Maxillopoda;Copepoda;Monstrilloida;Monstrillidae;Maemonstrilla;
Monstrillopsis_sp2(KT030273)	Eukaryota;Metazoa;Arthropoda;Crustacea;Maxillopoda;Copepoda;Monstrilloida;Monstrillidae;Monstrillopsis;
Disseta_scopularis(LC107408)	Eukaryota;Metazoa;Arthropoda;Crustacea;Maxillopoda;Copepoda;Calanoida;Heterorhabdidae;Disseta;
Hemirhabdus_grimaldii(LC107409)	Eukaryota;Metazoa;Arthropoda;Crustacea;Maxillopoda;Copepoda;Calanoida;Heterorhabdidae;Hemirhabdus;
Heterostylites_longicornis(LC107410)	Eukaryota;Metazoa;Arthropoda;Crustacea;Maxillopoda;Copepoda;Calanoida;Heterorhabdidae;Heterostylites;
Neorhabdus_latus(LC107411)	Eukaryota;Metazoa;Arthropoda;Crustacea;Maxillopoda;Copepoda;Calanoida;Heterorhabdidae;Neorhabdus;
Heterorhabdus_papilliger(LC107412)	Eukaryota;Metazoa;Arthropoda;Crustacea;Maxillopoda;Copepoda;Calanoida;Heterorhabdidae;Heterorhabdus;
Mesorhabdus_brevicaudatus(LC107413)	Eukaryota;Metazoa;Arthropoda;Crustacea;Maxillopoda;Copepoda;Calanoida;Heterorhabdidae;Mesorhabdus;
Oncaea_sp(KF153701)	Eukaryota;Metazoa;Arthropoda;Crustacea;Maxillopoda;Copepoda;Poecilostomatoida;Oncaeidae;Oncaea;
Oncaea_venusta_large_JH	Eukaryota;Metazoa;Arthropoda;Crustacea;Maxillopoda;Copepoda;Poecilostomatoida;Oncaeidae;Oncaea;
Oncaea_venusta_small_JH	Eukaryota;Metazoa;Arthropoda;Crustacea;Maxillopoda;Copepoda;Poecilostomatoida;Oncaeidae;Oncaea;
Oncaea_mediterranea_JH	Eukaryota;Metazoa;Arthropoda;Crustacea;Maxillopoda;Copepoda;Poecilostomatoida;Oncaeidae;Oncaea;
Onacea_media_JH	Eukaryota;Metazoa;Arthropoda;Crustacea;Maxillopoda;Copepoda;Poecilostomatoida;Oncaeidae;Oncaea;
Onacea_clevei_JH	Eukaryota;Metazoa;Arthropoda;Crustacea;Maxillopoda;Copepoda;Poecilostomatoida;Oncaeidae;Oncaea;
