# Supplementary material for: Evaluation of metagenetic community analysis of planktonic copepods using Illumina MiSeq: Comparisons with morphological classification and metagenetic analysis using Roche 454
Source: PLoS One. 2017 Jul 17;12(7):e0181452. doi: 10.1371/journal.pone.0181452 (PMC5513544; doi:10.1371/journal.pone.0181452)
Supplement: S2 File — (FASTA) [file pone.0181452.s003.fasta]

>Chaetopterus_variopedatus
agtccgatagcggacaagtaccgtgagggaaagttgaaaagaactttgaagagagagttc
aacagtacgtgaaaccgtttagagggaaacggatgggaccgcaaagtcagcccgggaatt
cagccggtcggtcggtcgcgctcgcgcgctgcggatccgtaggaccgctcgcgcgcgcgt
cggccgtcggccggcgcactttcccgggcgagcgccactaccggtcgtctccggcggtca
gaagcccgccgcgaaggtagccagtctccggactggcgaagcgcggcgcggtgtcggccc
gccgggcgaccgaggaagaagcccgctccagcccccggcctcggccgcgcgttcgactcc
ggtggactgttctcagtgctccgggaccgcgcgcggtcgaggaccgggtcggctcggacg
ggcgcgaagtggcgaatcggtcggctccccatccgacccgtcttgaaacacggac


>Glottidia_pyramidata
agaccgatagcgaacaagtaccgtgagggaaagttgaaaagaactttgaagagagagttc
aagagtacgtgaaaccgattagaggcaaacgggtggaaccgtaaagtctgcccgggtgat
tcaactctccgacaggcgacgttgtggggtgctcggatcagtaagaccgaccctcgcagc
gaccgtcggcggcgagtgcactttacccggggagagcgccacgaccggtttcccggcggc
caaaagcacgacggaaaggtagccacggcccctgtttcgccaccggggtgtccggggtgt
tacaatccgtcgccgcgtcggcccgccgggagaccgaggatctcggccgcacccgccctc
gggcatgggctgccggcctcgtcggtgcgttcgactcgggaggactgttctcagtgctct
cggaccgcgtgccgtcaaggaccgagctgctcccaagcaggtgcacacggtcggtggcga
atcggtcggccctccacccgacccgtcttgaaacacggac


>Pectinatella_magnifica
agaccgatagcgaacaagtaccgtgagggaaagttgaaaagaacattgaagagagagttc
aatagtgcgtgaaaccgcttagatgcaaacgggtggaaccgaaaagtcgtcctggtcgat
tcaaccgtcggagcggccgctccgcgtcgtgccggatcttcggaccggctggcgcggcga
cggtcgccccggcggcgcacttcggccaggtcgtgcgcgacgaccgttcacgccggcagc
cagaaaggcccgtggcaaggtggttggggctcctcgcgggcccctccgttataggccgcg
gtgtcgttggcctgccggttgatcgagggacagccgcacccgcctcaaggcgcagaccgg
cgggcggcacgtcgggttcgactggggaggactgttcacagtgctccccgaccgcccggc
gcgcgtcggcctgctgcgcttctgcgcggtgccaagtgtcagtcgcgatgccgtcggccc
tctacccgacccgtcttgaaacacggac


>Sagitta_elegans
agtccgatagcggacaagtaccgtgagggaaagctgcaaagtactctgaagagagagttc
aaaaggacgtgaagccgtctgcagggaaacgggtaagaccgcacggtagacccgcggcgg
attcagctccgggggtaacctcggggtgcacttccgcgcctgcgggtcgcgcagggcccg
actcgacggccgtctgaagcccggcgaggaggtgacgtggatcttcggatctgcgagttt
aactcgtcggcgcggagaccggctgttgggtcgaggaacgtccatccgtctttgacgcgt
gagttttggtcggctcgctggttcgactgggttggagcccgtttctgatgggctgctctc
gactgccagtgggttcctccgaggcttttcgccggatgactaggacacctgtgctcaggt
cggcaccttacccgacccgtcttgaaacacggac


>Oikopleura_sp
agaccgatagcgaacaagtaccgtgagggaaagttgaaaagaactttgaagagagagtga
acaagtacgtgaaaccgttgaggtgcaaacgcaaaagtcattaaaagctttatgatattc
agttgatgctcttggatcaatgcacttatcatatggcgacggtgagatgggttatcgaca
ctcgattctagttttgagaaggtagctatgcttgcatagtattatagctcaattcatatg
gcagtgttggtgactcaggagagcttgactgcgcttcggtgcgtggcggttggcatttga
atagcgtttaactgatgtggactgttctcagtgttcgtcgacctgcgctgtttattatgt
tgatgcggctatctatgtcaatgagttcatcaccatgtgtcacttttgtgacccgtcttg
aaacacggac


>Aurelia_sp
agaccgatagcgaacaagtaccgtgagggaaagatgaaaagaactttgaaaagagagtta
aaaagtgcgtgaaaccgttagaggggaagcggatgcagttagcaatgcttctgtgagatt
caggcggtcgctcggccagacgtgcagttggtggatctgaatggactatcgctgcgcggc
cgggtcctgtgcccgtcgcacttctcgctggagcgcgtcaacagctgctgagcgtggccc
acacggttcagtggaaggtgagcgaccagctcgctggtcgttgttatagccgctggcacc
caggttgcgtttggcagaggggagcggtgcatgctctccctttttgcggagggctggcgt
cctgttccgttcacgtagctggcttggatgcactgcgtgcagtacgttctcgccggtgaa
atggcgtgcagtcaacgcacacgatgcaccatggttgttggcggccatatggctttatcc
gacccgtcttgaaacacggac


>Beroe_ovata
agaccgatagcgaacaagtaccatgagggaaagatgaaaagcactttgaaaagagagtta
aacagtacgtgaaaccgttaaaagggaagcgaatggagccagcaaggcacccggtttgat
tcagccggtggtcgtaggcccccaactgtggtgatcttttgactctgcggttgacggcgc
ttgcgattgccgtgtgcacttattccgggtgcgtgccaacttggcttgattacgattgac
acggacagatgggaaggtaacttcttcggggagcgttatagccctttgtcccagatcgtc
gtcgagtgaggtgtcgcggtacgtgctcttttgggcttgggcctcgtgggcggtcggtcg
cgccttctgttgactgcacgcagtgagcggagggacgacggcaggctactcgtgtgtgtc
ccgtatacgtgcctaggaagttggcgtgcaaatggcttcatccgacccgtcttgaaacac
ggac


>Symbion_sp
agtccgatagcaaacaagtaccgtgagggaaagttgaaaagaactttgaaaagagagttc
aagagtacgtgaaaccgtttggaggtaaacggatggaaccggtaagtcgttgtacctgtt
caggtaggtgctagcgtgcggctgtcgctcgccctttcttcgggattcgtcactgaaccc
cgtgtgacagcatatgcatgtgggcgctactgtattcgggtgcagcgagcaccacgactg
ggtttggaggctaatatcggcggcattgggaaggttgtcagtcgtgtcatgcgattggcg
ttatagcccggtgttttgtcctttggcttctggaccaaggtttcaatggcttggcacacg
ctctattgctcgggccgctttctcagtatatgcacggccctcacgatgtctagactgatt
ttcagtgttgatatctcgtgtgtgtattcgaggggtgttttgctcccgagttgtgtctat
ggtcagtggtgtatgtcggcactccatccggcccgtcttgaaacacggac


>Florometra_serratissima
agtccgatagcgaacaagtaccgtgagggaaagttgaaaagaactttgaagagagagttc
aagagtacgtgaaaccgctaagaagcaaacgggtgggcccgcaaagtggcacgggagatt
cagcgcgttcgggagtgcgtccgcttgtcagcaggatccgcaaggaccgtcgacttgcgg
ctcgggcctccgtcgcgtgcacttcttccgtgcgcagagctgacgaccggctggtagtcc
accagaaggctgatcggcaggttcctcccacggtcgttcgcggcccgggagrgcttatag
ccggtctccaacggctggacgcccggtcgaggaagggaatccgcgcctgccccttgtggg
ctgggccgcctgtctcccgcgagttgcgtcggggcgggactgttctcagtgtcgttctgg
tgcagctttcggctgcgcaggtctggtctcatcaggcgcctagggtcggtcagcgaggtc
ggtagcccacccgacccgtcttgaaacacggac


>Urechis_caupo
agtccgatagcggacaagtaccgtgagggaaagttgaaaagaactttgaagagagagttc
aagagtacgtgaaaccgttgagaggtaaacggatgggaccgcatgcgtccccgtggaatt
caacctgtcggcgttacggcggcggggccgctccggatggtaacacaccgggtgccctgt
gtcagttcggcgcgggcgggcgcatttttcgcggggagacgccacgaccggttctccgtc
ggtctcgagcccggtggcaaggtgtacgtcctttcgggggcggagcttataggccgccga
cgtttggcccgatgtggggaccgaggaaatgatacccgccgccccttggggccctttctc
tccgggcgtccgttcgactgagagggactgtgctcagtgcctttcgactgcgggcgtctg
ctcgggaggaggttcaccccgggggccatttgggtcagtggctgctcggtcggcacctca
tccgacccgtcttgaaacacggac


>Bartensia_gracilis
agtccgatagcgaacaagtaccgtgagggaaagttgaaaagaactttgaagagagagttc
aatagtacgtgaaaccgtttggaggtaaacggatggaaccgtgaatgacactccggtgta
ttcagcctctgggtgctcggtgcgcgtgggatttcggatcttcggaccgtgcccgtgcgt
ttctcgggtttccgggggtgcacttacgccggggagtgcgccacgaccggtttgcagtcg
atgtcaagtcttgtagcgaaggtgccttcacccttcggggaggagcgttatagcgcatcg
agatgtcgatcgactgtcggaccgaggacctgtaccgcgcccgcccttaggctcgggccg
tctttcccgtttgttgcgttcgactgaggtggactgttctcagtgctcttcgaccgcgta
gcgttcttgggttgggcttggctcccgagtggcgctttaggtctgtggtgagtatcggcc
ctccatccgacccgtcttgaaacacggac


>Oregodasys_ruber
agtccgatagcgaacaagtaccgtgagggaaagttgaaaagaactttgaagagagagttc
aacagtacgtgaaaccgtgcagagttaaacgggtggaaccgcgtagtcgatcgtgtaatt
cagctgttttgcattagcaaagggctttgggtggactctccggcttcggctgaggagctg
ccctaggcccggattggaaagcagaacagtgcactttactcggtcgtgcaccataacctg
tctggttgccgtcagaagcagctttacttggaaattacttcggcttcggccttggtggtg
aatggtttagcttgtgggcggactggtcaaccggacagaggcacttgttgctacttccgc
tgcctggcatgttcggctagactctggtatgcgacttggcacttaagctacattgtagtg
attgacgccagtttgctactacgagtgtggttgttctcatggaagtgcaatagggttgat
ggtgatttggtcggatctccacccgacccgtcttgaaacacggac


>Ptychodera_sp
agaccgatagcgaacaagtaccgcgagggaaagttgaaaagaactttgaagagagagttc
aagagtacgtgaaaccgctgagaagcaaacgggtgggcccgcaacgttggcccgggggat
tcagcccgtctgcgccagcgggtggctgcccgcggtttccggatccgcaaggacggcgcg
ggtttgtcccctcttgctggcgccgggcgcacttctcccgggccgagcgctcgcgaccgg
ttcgaacggtggtccaacgcccccgcgaaaggtggccggcccaaacctcctcccctcggg
gttggaggcggccggagcttacagaccggggtgccgggagcgcaccgtcggaccgaggat
ctttggacgcgcccgctccccgttcgcgggagggccggggcgctcggccgagcccgcggg
gcggaattggtcgggactgtacccagtgccggccgcccgtgtccgctcgcctccggtcga
gtccgcccccgaaggggcgcccgaggtcggcgaggagggtcggtcgcccacccgacccgt
cttgaaacacggac

>Pycnophyes_sp
agaccgatagccaacaagtaccgtgagggaaagttgaaaaggactttgaagagagagttc
aacagtacgtgaaaccgttcagaggcaaacgggtggaaccgccaagtccggttggcaaat
tcaactcggcaactgtgccgccgaagcaggttgacctaacggatccgtaggaccgggcct
gctgccgatggccactgccgggtgcactttttccgaccagagcgccacgaccgactggca
gcccgacaaaggacggcgagaaggtagctgcggcgcgcctcggcgcgcaagcagtgttac
agctcgtcgctccggtcgggagggccggtcgaggctagcgacccacgtgccagcactagt
gctcgggccccgtgcgcgggcgcgccgcggcggcgggactgcttgcagtgccgctgccag
cgactgtgcgtccaagccgcgcggacggctcccgagtcggcaccggaggtctgtggcgac
ttatacggcaccccacccgacccgtcttgaaacacggac


>Aplysia_californica
agtccgatagcggacaagtaccgtgagggaaagttgaaaagaactttgaagagagagttc
aagagtacgtgaaaccgctcagaggtaaacgggtggatccgcaaagtcggcccgcggaac
tcagctcggcgcgcggcccggggcgctgcggttcgggatcctcgcgacccggccgcggtg
cctcgccgggccccgccgtgtgcactttccgcgggcagagcgccacgaccggtctcgggg
cggctacaagtcgccggggaaggtaggcgcgagcggcaacgttcgcgctgttacagcccc
ggcaggccagccgcccgcgggaccgagggacgaccgcgtcggccttcgaggctacccggc
catccgggggagttcgactggtggggactgggcaaccgtgcccgccgaccgctcctcctc
gacggcccgggctagccggggtctcgcgcttagggtcggtggcgaattggtcggccttcc
acccgacccgtcttgaaacacggac


>Myzostoma_polycyclus
ataccgatagcaaacaagtaccgtgagggaaagttgaaaagaactttgaagagagagtta
aacagtacgtgaaaccgatatggtggaaccggataatgagctgattggatggctggcgaa
gcggacgccgtttacgacgttcgtcgacgtcggtcgttccttgcgcgtacgctaccgccg
tacacggacagcgatcgaaaacggctacccttcggggaaagcatcggtcgcgcgtcgtct
atggttgggtgggtagcgtttcgcgtacaagcgatctatccgacccgtcttgaaacacgg
ac


>Necator_americanus
aattcgatagcaaacaagtactgtgaaggaaagttgcaaagaactttgaagagagagttc
aagagaacgtgaaatcgctggagtggaaccggagagagttgacgtagtcgggtaactaag
tttcgcaaaatcgcttaattgtgatcgagggagatgtatgttgcctatgactgcgctgac
agcactggctatacgttccgaactgttggcgttgcccatcatcattgatgatggtgtctt
gtcatcgggtaggtttgttgtggctagtgttttatcctgtttgtgcagggtgtcagtgtg
aaagtcgaccacctctccgacccgtcttgaaacacggac


>Chordodes_morgani
aaaccgatagcgaacaagtaccgtgagggaaagttgaaaagaactttgaagagagagttc
aaaagtacgtgaaaccgcttaaaggtaagcggaagagctcgaaaaggaggtgcgcggttc
agccggcgtggtagcgtactcaggttccggggagaaaggccgttcgcggtcctcccccgg
ggtcggtttaaacgtggctgcccggcgcattccgcgcgctatcgatatcgcgaccgatgg
tgggtccgttccccccgcgacgcgggagccgattaaggcttcacaagtcgcggtcgggcg
atcggcagcccgccatcgatacgactagacggtggccttcgggcgtactctcggtgacgc
ggacgctttcctgattcggttcgatgtgacggttcgccgtcgtcggtcttcgaagggggc
gtcggttaccatggtatcaaccgtcgttaggtccgcgacgttaataattcgacgcttttc
cgacccgtcttgaaacacggac


>Amphiporus_sp
agtccgatagccaacaagtaccgtgagggaaagttgaaaagaactttgaagagagagttc
aatagtacgtgaaaccgtttakaggtaaaccaataaagtcgtaaagtggcccggatagat
tcaaccgttcgagcggcggcgtcggcagagtgacccatcggatgctttatcgcaccggct
ctgttacgcgtccgtcgtcgatcggcgcacttctttccgggcagcgtcacgaccgatttg
ccgctggtcacaagcttcgtcggaaggtgcctttcgcttcggcgggagagttatagccgg
cgayagcgtcgtccagcgggagatcgaggaatggccgtacccgctagcaagcacgggccc
ctgttccccgcgtgccgttcgactggactggactgtatacagtgctgtccgaccgcggtg
cgtgtcggagtcaggtgcgctcccgagtggtacaaaaggtcagtggcgagtggtcggcaa
tttattcgacccgtcttgaaacacggac


>Peripatus_sp
agaccgatagtcgacaagtaccgcgagggaaagttgaaaagaactttgaagagagagttc
aacagtacgtgaaaccgctcgcgggttaaacggacggctcggccgaacgggacggtgggg
aaacgtctcaaccggttattacttcggtaagaaccggcgcatttctccgccgacgtcccg
ggggtcgggcgatcgtcggacgtggcgaggctccggtctcgtccgtttccttcgggaggc
ggaggatcgtgagctaccgctactgtgccgctttcgtcggtcggaccctttcatatccgg
tcgcccgtccgtcccgtcttgaaacacggac


>Trichoplax_adhaerens
agaccgatagcgaacaagtaccgtgagggaaagatgaaaagaactttgaaaagagagtta
aatagtacgtgaaaccgttaaaagggaaacgcatgtagctagcaatgtattattgacatt
cagctgataagttaattgatgtggtggtatgttgatctcacgacttcatctatcatttgt
cgattgaattatcggccgcacttgttgataatgcgcgtcaacgtcagttcttgtctgctg
ataaagcaggtatggaggtagctcattcgtgagtatttaacatacttgtaaagagtagag
aatgactgaggagttcgcaatgtgtgccattcggctggacttcggttacactacacattc
tggacgttggcgatgaaatggcttcattcgacccgtcttgaaacacggac


>Sterreria_psammicola
agaccgatagaggacaagtaccgtgagggaaagttgaaaaggactttgaaaagagagttc
aagagtacgtgaaaccgccgagaggcaaacggggtggtcctctacggcgcgtcctagtgc
gtcggggtgtgtcggcggcgcgtcgtctctcctcggaggtcggcgtggcgtcggcgtgct
cgggcgtgtcctagggcgtgcagtgccgcgggtggtgtctccgtcgtcgagtgtcgtgga
tcgagtgctggttccttcgggcgccggcgctggccatggctcgcgtcggacggggttact
gggtcgcggcgtccaaggaggtagccatcccgacccgtcttgaaacacggac


>Halichondria_okadai
agaccgatagcaaacaagtaccgtgagggaaaggtgaaaagtactttgaaaagagagtca
aaaagaccgcgaaaccgttaggagggaaacgaatgcagctgaattagttccgttcaagtt
caggggtgatgttggttggcgatgccagtgtgcaagagccgataggtcttgctcgccgga
tagctgtcaactctcctgcactcttgtacggacctggccaacaacagttgcccgcagccg
agaagggcggacgggaaggtagctacgcttcggggtagaacttatagccatccgtctggt
ggtctgggggtgactgaggataactggcagtgcaggccttcggcttgggccgcttctggc
cgtttgggcaccgctgtgaggactgcgtgcagtgttcgccgacggatgtctgctcggacg
ggagactggtcacaccttgcgctgcagttgttggtgatcaaatggctgcatccgacccgt
cttgaaacacggac


>Halicryptus_spinulosus
ggaccgatagcaaacaagtaccgtgagggaaagttgaaaagaactttgaagagagagttc
aagagtacgtgaaaccactcagaggcaaacgggtgggcccgcagaggtgattgcgggaat
tcaaccatgcgcttaaccgccggtcgaaatttttcgaggcatccttaaggagccggtttc
gactcggtggtactcgccgagtgcattttcccgcgatccgcgtcacgaccgccgcttcgt
taggtagcgttttcgtggaaaggtagccagcggctgtctcgtgcagtccgtcggcgttta
gactacgacaaacggcttttcgtcgtgtcgaggcagtctcccgccgcaccacccgctaag
gctcgcgcaggttggctgggcttttcgatcaaatgcgagacactgcgtgcagtgtctagc
gaccgcgaaaagttctcgacggctctcgctcgcgagtaggtgccaagggtcagtggcaat
ctcgtaggtaacccacccgacccgtcttgaaacacggac


>Sinantherina_socialis
agaccgatagcgaacaagtaccgtgagggaaagttgaaaagaactttgaagagagagttc
aatagtacgtgaaaccgtattggggtaaacgggtggaaacgcttaattgacttgaaggat
tcagatcgacattagcgcgttaagttagtgtaagtgatacatggttcaaataccagctgt
gctaacactagctatcaatgtcggttgcacttctttcttgttgagcgcctcgaccggttg
ctacgtacacgcgcttaaaaagcttcgattaggtatcgtgacttgtttgcggactaataa
atcgtgagcttatatgtacgtggcgatcgtggactgcaagcgtataaatgtcagcgcgcg
agcgagattactatttagttgttggtcgcgattgagatacttactccctagcgagtgtat
tttggttcggctttcaatggatagtctatctcaatgacatttgagtccgaggcgaatgat
cgtcagtctacccgacccgtcttgaaacacggac


>Apionsoma_misakianum
agaccgatagcggacaagtaccgtgagggaaagttgaaaagaactttgaagagagagttc
aagagtacgtgaaaccgttcagaggtaaacggacgggaccgcaaagtcgacccggggatt
caacccgctggctgcgtctgctggtgtggcgtccggacccgtgagggccggtgctgcgcc
gggcgtcgtggccgcgggcgcacttccccggggagagcgctgggaccggttggctggcgg
ccagatggccggggatgcaggtggcccctgactcgtcaggggtgtctggcgccccggacc
gggcccgccggccgaccgaggaaccgccgcgcccgcccttcggggcgcgggtccgtgtcg
cgggctggggggaccaaccgtggcgggactgtgcgaacagtgccgctcgaccgccccttt
gccccgcggtgcgtgtctcccgtgcagggctgcatagggtctccggcgaacctgtcggca
ccccgtccgacccgtcttgaaacacggac


>Astatumen_trinacriae
agtccgatagcgaacaagtaccgtgagggaaaattgaaaagcactttgaagagagagcga
aacagtgcgtgaaaccgctcagaggtaagcagatggggcctcgaaggcagagcatcgaat
tcagccggtagtccgtgcggctggctggcctagagatcgcaagactctggtcagtcggtg
gtcagtgcggctgctggtgcactttcggtgtttgtacgccaccgccgttgaggtgcgtcc
gtcgggctggcttgtggtgcctggctctctcacgagagtcggtgctcactgctggtctgt
acgcgttcgcgtctcaaccggtctgtgcgttgcgttgggcttggtgtgcttcgcgtggcg
gtatggagatgacgagcttgctcggctctcctgcagctgccgaacccgtgctggcttcaa
cgtgacgcttcggtggcgagtagacggctgcccatctaacccgtcttgaaacacggac


>Cormocephalus_hartmeyeri
agaccgatagcaaacaagtaccgtgagggaaagttgcaaagaactttgaagagagagttc
aagagtacgtgaaaccgctcggaggcaaacgggtgggccctcgaaggtcgaacgggggga
ttcaacccgtccgcaggaatggtcgcgcgccacggatggcggggcgttgggggactcgct
tcctctcgtctcgccttacggatccgaacaaccggaccggtctgtggcgtaaagcatatc
tggcagcgaccgcgggcgggcgcacttccccctcagtaggacgccgcgaccggtcgggtc
gtgactgaaaaatgcggctttgtggcgagacgtcggcaggtatccgtcgccggtaacctt
ccccagttccgttcgcgggctggggaaagccggtcggaactatagccagtctcttcgctt
tggctgctgcccgaccgaggaactacgtgcccgcgctggacgcgcggttcgcccgcctga
caggctgagccgtcgggtgccgaacgcccctggcttggcggtcggcttacccgtaattcg
gctcgccggtggttgggtgtagctgctctcgtggtggcgctcgtggtcagcggcgagtag
gtcggtcgcccacccgacccgtcttgaaacacggac
>Bilobella_aurantiaca
agaccgatagcgaacaagtaccgtgagggaaagttgaaaagaactttgaagagagagttc
aatagtacgtgaaacctctcgggggtaagcgggcagaacttgcaagtattgtcaggagat
tcagacttgagtttagtagttgagtacttttgttaagttgttcattcgtgaactgactga
ttgatgtactttattctgctgaatatgtgtcgcacttctccttgtcatccgggttgcatg
caactgattttggtagtttaggttttgagaatctgtgagtcattcattcgtgattgattt
aagtcttgaatttccaactactgatgcggttgtaagaaaatagcgaacaagcgtttgacg
cggtcaattatttttacgagtcgtgtacgtattttatatggacgagcaatcgtagtatat
tttatgtgctggttgtcagtaggagtaattttggcattgttctgtattgcaatctaaagc
atgcgtggtctgcctgtcccgtcttgaaacacggac


>Daphnia_longicephala
agaccgatagcgaacaagtaccgcgagggaaagttgaaaagaactttgaagagagagttc
aagagtgcgtgaaaccgttcagggggttaaacgggtgggccctcgaaggtcgaacgagcc
cccgctcccggcacttggttgcatgccctctgctgcgaagagaccgacttgatttggcgg
ctctgttcgttggtgaggaaggcattagccgcgccaaggtccgcaagtggggggcctagt
aggactccgcgaccgactgggtgtctgttatacggggcgttcgttagcgagtcttgggta
cctcgtgtgccctcggcgagcgcggcgtcactcaacggtactgcccggtcgtgacctgtc
tcctcccggatcgtcgcagcgcaactcgcaagagttggcgcggcgcgcgaacccgtggag
gcccagagcggagagtagaagtcgggtcccacccgacccgtcttgaaacacggac


>Meganyctiphanes_norvegica
agtccgatagcgaacaagtaccgtgagggaaagttgaaaagaactttgaagagagagttc
aagagtgcgtgaaaccgttgagaggaaaacgagtggaacctcgaaggtcgaacgggggga
ttcagtccggagagagtcggcagccggggtgtcggggaccgcaaggccccgcccccgtct
cgcgggcctccacgggcgtacttcccccttagtaggtcgccgcgacccgttgcggggctg
tcgaaggcccgggtgggcggaaccgtccctccgtggacggggaccccccggtgtcctggc
tggccctgcgacggtcccatcccggtgcccgctttcaaagcgtcccttctctggggcagt
ggcgcccttctgcggcgtgtaggtcggtgatccactcgacccgtcttgaaacacggac


>Heterocypris_incongruens
agaccgatagtgaacaagtaccgtgagggaaagttgaaaagaactttgaagagagagttc
aagagtgcgtgaaaccctccagaggtaaacggttggaatcaggccgtggcttctgggttt
tcgctggggcggctgtctgctggccagttctgggggatggagtgccctcgggtactaggt
ctctggagctggtcagatcgcaggcgtcgtcactagtcttctcccagatcgctgccgcag
ccggttagggttcaaaattccctctggttacccgcagggagctgcttctccttcacttcg
gtgttgtgtgaggcaacctgttggggagtcgctgggggaaacctgaccgcagttgaaaga
ctgataggacgtcggcacttggtgygggcgaactggtgcgcgacggatcgattcaactgg
gtgtttgccgcagtgcagctctttgggtcggttcgtgtcggcgtttgccaggttctcgcc
tccagacgtgtttatgctttgcggtatctgttgcctttgttcctaccgwcccgtcttgaa
acacggac

>Argulus_foliaceus
agaccgatagcgaacaagtaccgtgagggaaagttgaaaagaactttgaagagagagttc
aagagtacgtgaaaccgttcagaggtaaaacgggcggaacctcgatgccgaatgggggac
tcagttcggggacctggaacctgcctcggtgcgagatgccaaacagcacttccgcatcgg
gattgattttagtccccgagcgcacttcccctagtaggacgtcgcgaccggttgagaagc
agtctaaggggtctcacggagaaggtggcgggacgtcgggcctcgcgctcggcggttctt
tgctcgcgttatagctccgatggctttctgacctgcatctcgaccgtcaccaggacggtg
cctgcgtcaaacgaactcacgttcgcttacgctctaccggacgggttagccaaggttcgg
cgttttctgtcatcgtcgtccaaggacggcctggcgaacgttggcctgttgggtctgccc
atagttctccggaattttaagcaaaggcatccgcgacgaatcgaacagcgttcctcccga
cccgtcttgaaacacggac

>Megabalanus_californicus
agtccgatagtcaacaagtacagtgatggaaagttgaaaagtactctgaagagagagtca
aatagcccgtgaagctgccagtatgggattaagcgcacgtgtgacgcgtgtcgtctgaca
aataggcgttcgtcggctgtcgcacggcgcgcgctcggcatcggaaacggtgtcggcgcg
cgtcgctgttgggcggtcggcggcacgcctccctttgttggacacagacaggtcggggct
tcgttgtccggtcttattgccggtcgttatgacgagagccgtactcggccggcgccgtct
tcggacgtgtgccggtgctccgcggagtgtgcgccttgtgcggccgcggcgggtctggtc
tcggtgtgacgcgaccgattggcgaacgactgggcgacggccagcgcaaatcgacattta
tgtgtcggctcggcctttgcgtcgtcacgtgcggcccgtcttgaaacacggac


>Derocheilocaris_typicus
agaccgatagcaaacaagtaccgtgagggaaagttgaaaagaactttgaagagagggttc
aagagtacgtgaaaccgttcagaggtaaacgggtggagccacgaatccgatgcggggaat
cgaccgtcgagcgtgtccgccgcgacctcgcctgggtagttgcattacgttcgctcttcg
tgagcggccgctttgtgcccggtggtcggcgtgcggctcggcgcgcttacttccccgcgg
taggacgccgcggccggtcgggttagaaagcttgagagacggtccgtggaccggttaggg
gaaggtagcggcattgggtctgtagccttcgggttgcaggttgccttttctgccgtgtta
cagcctcgttccggtaatcctggccgtcgcccgaccgctccgaaagtctctgcgcctaac
gaacgcgacgctgctcgcacggcggaggaacgcccgactcgcttacacacggccctggct
gccggagcgtacgtcgtcgaagcgttttcctcgtcttgccggcgagatccgcgccattgg
atgagagactggcggcgatcgcacggtgctcctcccgacccgtcttgaaacaccgac

>Limulus_polyphemus
agaccgatagtaaacaagtaccgtgagggaaagttgaaaagaactttgaagagagagttc
aagagtacgtgaaaccgcttagaggtaaacgggtgggccctcgaaagccgatggcagggg
gattcagccggtagaatggacgagtcgccgtacttccggactcgagcaggacgggacggt
gtctcttagtctgttttgccggcgcactttcccctgtccgtaggacgccgccaccggttg
ggtcgtccaaagagtgcggtcaggaggtcgggctacggaaggtatccgatggtggagctg
aacgttctgccgatggtgttatagccagcccgtccgaacggacgcgccacccaaccgagg
ttaaagaaggtcctgtgcgggcctggccgtgccttcccacacgtggagcggtacctcgcc
ggcagtcgtcgacccggagcttaccaccgagcgcgtggtttgccgacggtaggcggcgat
ggtctggcggtgcttccgcgaggaggtgcttgcggtcggcggcgagtaggtcggtcaccc
acccgacccgtcttgaaacacggac

>Aetideus_armatus
agaccgatagcaaacaagtaccgtgagggaagattgaaaagaactttgaagagagagttc
aacagtacgtgaaactgtgtggtggtaaacggaggggttctcgaagtctctgcggggaac
tcaaccttggtgtcgggcagtcaggccgtatccgatcagcaatgacggtgcggtccgtct
ggcttggctctcgggtgcatttcccccgcagtttacggcaggaaccgtttggtgtggacc
gaaggcctcgggtgaagttgtcgcttatggtggcagccctgggtgtcctggctctgcgcc
cgacgggtacgtgagaggactcgtatagcgagcaacgctctgttgcggttctcatctctc
tgccgagtaggtcggcgacccctccgacccgtcttgaaacacggac


>Aetideus_acutus(JH)
agaccgatagcaaacaagtaccgtgagggaagattgaaaagaactttgaagagagagttc
aacagtacgtgaaactgtgtggtggtaaacggaggggttctcgaagtctctgtggggaac
tcaaccttggtgtcgggcagtcgggctgtatccgatcagcaatgacggtgcggtctgtct
ggcctggctctcgggtgcatttcccccgcagtttacggcaggaaccgtttggtgtggacc
aaaggcctcgggtgaagttgtcggttatgctggcagccctgggtgtcctggctctgcgcc
cgacgggtacgtgagaggactcgtatagcgagcaacgctctgttgcggttctcatctctc
tgccgagtaggtcggtgacccctccgacccgtcttgaaacacggac


>Gaetanus_armiger(JH)
agaccgatagcaaacaagtaccgtgagggaagattgaaaagaactttgaagagagagttc
aatagtacgtgaaactgtgtggtggtaaacggaggggttctcgaagtctctgcggggaac
tcaaccttggtgtccggcagtcagggtgcgtccgatcagcaatgacggtgctctctgtcc
ggcctggctctcgggtgcatttcccccgcagtttacggcaggaaccgtttggtgcggacc
gaaggcctcgggtgaagttgtcggttctgctggcagccctgtgtgtcctggctccgcgct
cgacgggtacgtgagaggactcgtatagcgagcaacgctctgttgcggttctcatctctc
tgccgagtaggtcggcggcccctccgacccgtcttgaaacacggac


>Gaetanus_minor(JH)
agaccgatagcaaacaagtaccgtgagggaagattgaaaagaactttgaagagagagttc
aatagtacgtgaaactgtgtggtggtaaacggaggggttctcgaagtctctgcggggaac
tcaaccttggtgtccggcagtcagggtgcgtccgatcagcaatgacggtgctccctgtcc
ggccaggctctcgggtgcatttcccccgcagtttacggcaggaaccgtttggcgcggacc
gaaggcctcgggtgaagttgtcggttctgctggcagccctgtgtgtcctggctccgcgct
cgacgggtacgtgagaggactcgtatagcgagcaacgctctgttgcggttctcatctctc
tgccgagtaggtcggcggcccctccgacccgtcttgaaacacggac


>Paraeuchaeta_norvegica
agaccgatagcaaacaagtaccgtgagggaagattgaaaagaactttgaagagagagttc
aatagtacgtgaaactgtgtggtggtaaacggaggggttctcgaagtctctgtggggaac
tcaaccttggtgtcgggcggtcagggtgtatccgatcagcaatgacggtgctctttgtct
ggcttggctctcgggtgcatttcccccgcagtttacggcaggaaccgtttggctcggacc
aaaggcctcgggtgaagttgtcgcttatggtggcagccctgggtgtcctggctctgcgct
cgacgggtacgtgagaggactcgtatagcgagcaacgctctgttgcggttctcatctctc
tgccgagtagatcggtggcccctccgacccgtcttgaacacggac


>Paraeuchaeta_glacialis
agaccgatagcaaacaagtaccgtgagggaagattgaaaagaactttgaagagagagttc
aatagtacgtgaaactgtgtggtggtaaacggaggggttctcgaagtctctgtggggaac
tcaaccttggtgtcgggcagtcrgggtgtatccgatcagcaatgacggtgcgctttgtct
ggcttggctctcgggtgcatttcccccgcagtttacggcaggaaccgtttggctcggacc
aaaggcctcgggtgaagttgtcgcttatggtggcagccctgggtgtcctggctctgckct
cgacgggtacgtgagaggactcgtatagcgagcaacgctctgttgcggttctcatctctc
tgctgagtaggtcggtggccgctcctacccgtcttgaaacactgac


>Undeuchaeta_major(JH)
agaccgatagcaaacaagtaccgtgagggaagattgaaaagaactttgaagagagagttc
aatagtacgtgaaactgtgtggtggtaaacggaggggttctcgaagtttctgcggggaac
tcaaccttggtgtcgggcggtcagggtgtatccgatcagcaatgactgtgcgctctgtct
ggcttggctctcgggtgcatttcccccgtagtttacggcaggaaccgtttggtgcggacc
gaaggcctcgggtgaagttgtcgcttatggtggcagccctgggtgtcctggctctgcgct
cgacgggtacgtgagaggactcgtatagcgagcaacgctctgttgcggttctcatctctc
tgccgagtaggtcggtggcccctccgacccgtcttgaaacacggac


>Undeuchaeta_plumosa(JH)
agaccgatagcaaacaagtaccgtgagggaagattgaaaagaactttgaagagagagttc
aatagtacgtgaaactgtgtggtggtaaacggaggggttctcgaagtttctgcggggaac
tcaaccttggtgttgggcggtcagggcgtatccgatcagcaatgactgtgcgctctgtct
ggcttggctctcgggtgcatttcccccgtagtttacggcaggaaccgtttggtgcggacc
gaaggcctcgggtgaagttgtcgcttatggtggcagccctgggtgtcctggctctgcgct
cgacgggtacgtgagaggactcgtatagcgagcaacgctctgttgcggttctcatctctc
tgccgagtaggtcggtggcccctccgacccgtcttgaaacacggac


>Chiridiella_abyssalis
agaccgatagcaaacaagtaccgtgagggaagattgaaaagaactttgaagagagagttc
aatagtacgtgaaactgtgtggtggtaaacggaggggttctcgaagtttctgcggggaac
tcaaccttggtgtcgggcggtcagggtgtgtccgatcagcaatgacggtgcgctttgtcc
ggcttggctctcgggtgcatttcccccgtagtttacggcaggaaccgtttggctcggacc
gaaggcctcgggtgaagttgtcacttctggtggcagccctgggtgtcctggctctgcgct
cgacgggtacgtgagaggactcgtatagcgagcaacgctctgttgcggttctcatctctc
tgccgagtaggtcggtggcccctccgacccgtcttgaaacactgac


>Paraeuchaeta_media(JH)
agaccgatagcaaacaagtaccgtgagggaagattgaaaagaactttgaagagagagttc
aatagtacgtgaaactgtgtggtggtaaacggaggggttctcgaagtctctgtggggaac
tcaaccttggtgtcgggcggtctgggcgtgtccgatcagcaatgacggcgcgttctctcc
ggcttggctctcgggtgcatttcccccgcagtttacggcaggaaccgtttggctcggacc
gaaggcctcgggtgaagttgtcgcttatggtggcagccctgggtgtcctggctctgcgcc
cgacgggtacgtgagaggactcgtatagcgagcaacgctctgttgcggttctcatctctc
tgccgagtaggtcggcggcccctccgacccgtcttgaaacacggac


>Euchaeta_indica(JH)
agaccgatagcaaacaagtaccgtgagggaagattgaaaagaactttgaagagagagttc
aatagtacgtgaaactgtgtggtggtaaacggaggggttctcgaagtctctgcggggaac
tcaaccttggtgcggggcggtctgggcgtgtccgatcagcgatgacggcgcgttctctcc
ggctctgctcccgggtgcatttcccccgcagtttacggcaggaaccgtttggctgggacc
gaaggcctcgggtgaagttgtcgcttctggtggcagccccgggtgtcctggctccgagcc
cgacgggtacgcgagaggactcgtatagcgagcaacgctctgttgcggttctcatctctc
tgccgagtaggtcggcggcccctccgacccgtcttgaaacacggac


>Euchaeta_rimana(JH)
agaccgatagcaaacaagtaccgtgagggaagattgaaaagaactttgaagagagagttc
aatagtacgtgaaactgtgtggtggtaaacggaggggttctcgaagtctctgcggggaac
tcaaccttggtgcggggcggtctgggcgtgtccgatcagcgatgacggcgcgttctctcc
ggctttgctctcgggtgcatttcccccgcagtttacggcaggaaccgtttggctcggacc
gaaggcctcgggtgaagttgtcgcttatggtggcagccccgggtgtcctggctccgagcc
cgacgggtacgcgagaggactcgtatagcgagcgacgctctgttgcggttctcatctctc
tgccgagtaggtcggcggcccctccgacccgtcttgaaacacggac


>Euchirella_messinensis(JH)
agaccgatagcaaacaagtaccgtgagggaagattgaaaagaactttgaagagagagttc
aatagtacgtgaaactgtgtggtggtaaacggaggggttctcgaagtctctgcggggaac
tcaaccttggtgtcgggcggccagggcatgtccgatcagcaatgacggtgtgctctgtcc
ggcttggctctcgggtgcatttcccccgcagtttacagcaggaaccgtttggcgcggacc
gaaggccctgggtgaagttgtcgcttatggtggcagccccgggtgtcctggctctgcgct
cgacgggtacgtgagaggactcgtacagcgagcaacgctctgttgcggttctcatctctc
tgctgagtaggtcggcggcccctccgacccgtcttgaaacacggac


>Euchirella_curticauda(JH)
agaccgatagcaaacaagtaccgtgagggaagattgaaaagaactttgaagagagagttc
aatagtacgtgaaactgtgtggtggtaaacggaggggttctcgaagtctctgcggggaac
tcaaccttggtgtcgggcggccagggcgtatccgatcagcaatgactgtgcgctctgtct
ggcttgtctctcgggtgcatttcccccgcagtttacagcaggaaccgtttggtacggacc
aaaggccccgggtgaagttgtcgcttatggtggcagccccgggtgtcctggctctgtgct
cgacgggtacgtgagaggactcgtacagcgagcaacgctctgttgcggttctcatctctc
tgctgagtaggtcggcggcccctccgacccgtcttgaaacacggac


>Clausocalanus_arcuicornis
agaccgatagcaaacaagtaccgtgagggaaaattgaaaagaactttgaagagagagttc
aagagtacgtgaaactgtgtggtggtaaacggaggggttctcgaagtctctgtggggaac
tcagcctcggtgtcgggcggtcagggtgtgtccgatcagcaatgacggcgctctctgtct
ggcttggctcctgggtgcattttctccgcagtttacggcaggaaccgtttggctcggatc
gaaggccctgggtgaagttgtcggttctgctggcagccccgggtgtcctggctccgcgcc
cgacgggtacgtgagaggactcgtatagcgagcaacgctctgttgcggttctcatctctc
tgccgagtaggtcggcggcccctccgacccgtcttgaaacacggac


>Microcalanus_pygmaeus
agaccgatagcaaacaagtaccgtgagggaaaattgaaaagaactttgaagagagagttc
aatagtacgtgaaactgtgtggtggtaaacggaggggttctcgaagtttctgtggggaac
tcaactttggtgtcgggcggtctgggcgtatccgatcagcgatgacggtgcgtttggtct
ggctcgactcccgggtgcattttccccgcagtttacggcaggaaccgtttggctcggatc
aaaggccttgggtgaagttgtcggttctgctggcagcccctcgtgtcctggctctgcgcc
cgacgggtacgtgagaggactcgtatagcgagcaacgctctgttgcggtcctcatctctc
tgccgagtaggtcggcggcccctccgacccgtcgtgaaacacggac


>Pseudocalanus_mimus
agaccgatagcaaacaagtaccgtgaggaaaattgaaaagaactttgaagagagagttca
atagtacgtgaaactgtgtggtggtaaacggaggggttcccgaagtttctgcgtggaact
caaccttggtgtcgggcggtcctggtgtatctgatcagcaatgactgtgcgcttggttcg
gcttggctcccgggtgcattttccaagcagtttacggcaggaaccgtttggctcggacca
aaggcctcgggcgaagttgtaggtattttgcttgcagccccgggtgtcctggctctgcgc
tcgacgggtacgtgagaggactcgtatagcgagcaacgctctgttgcggttctcatctct
ctgccgagtaggtcggtggcccctccgacccgtcttgaaacacggac


>Pseudocalanus_minutus
agaccgatagcaaacaagtaccgtgagggaaaattgaaaagaactttgaagagagagttc
aatagtacgtgaaactgtgtggtggtaaacggaggggttctcgaagtttctgcgtggaac
tcaaccttggtgtcgggcggtcctggtgtatctgatcagcaatgacagttcgcttggttc
ggcttggctcccgggtgcattttccaagcagtttacggcaggaaccgtttggctcggacc
gaaggcctcgggcgaagttgtaggtattttgcttgcagccccgggtgtcctggctctgcg
ctcgacgggtacgtgagaggactcgtatagcgagcaacgctctgttgcggttctcatctc
tctgccgagtaggtcggcggcccctccgacccgtcttgaaacacggac


>Chiridius_armatus
agaccgatagcaaacaagtaccgtgagggaagattgaaaagaactttgaagagagagttc
aatagtacgtgaaactgtgtggtggtaaacggaggggttctcgaagtctctgtggggaac
tcaaccttggtgtcgagcggtctgggtgtatctgatcagcaatgactgtgctctctgtcc
ggcttggctctcgggtgcatttcccccacagtttacggcaggaaccgtttggctcggacc
gaaggcctcgtgtgaagttgtcgcttctggtggcagcctcgggtgtcctggctctgagcc
cgacgggtacgtgagaggactcgtatagcgagcaacgctctgttgcggttctcatctctc
tgccgagtaagtcggtggcccctccgacccgtcttgaacacggac


>Scaphocalanus_brevicornis
agaccgatagcaaacaagtaccgtgagggaagattgaaaagaactttgaagagagagttc
aatagtacgcgaaactgtgtggtggtaaacagaggggttctcgaagtttctgaggggaac
tcaaccttggtgtcgggcggtccgggtgtatctgatcagcaatgactgtgcgctctgtcc
ggcttggctctcgggtgcacttccccctcagtttacggcaggaactgtttggcacggacc
gaaggccacgggtgaagttgtcgcttctggtggcagccctgtgtctcctggctctgagcc
cgaaaggtatgtgagaggactcgtatagcgagcaatgctctgttgcagttctcatctctc
tgccgagtaggtcggtggcccctctgacccgtcttgaaacactgac


>Scaphocalanus_echinatus(JH)
agaccgatagcaaacaagtaccgtgagggaagattgaaaagaactttgaagagagagttc
aatagtacgtgaaactgtgtggtggtaaacagaggggttctcgaagtttctgaggggaac
tcaaccttggtgttgggcagtcagggcgtatccgatcagcaatgactgtgcgctctgtct
ggctcggctctcgggtgcacttccccctcagtttacggcaggaactgtttggcacggacc
gaaggccgcgggtgaagttgtcgcttatggtggcagccctgtgtgtcctggctctgcgcc
cgacaggtatgtgagaggactcgtatagcgagcaatgctctgttgcagttctcatctctc
tgccgagtaggtcggtggcccctctgacccgtcttgaaacacggac


>Scolecitrichopsis_sp
agaccgatagcaaacaagtaccgtgagggaagattgaaaagaactttgaagagagagttc
aatagtacgtgaaactgtgtggtggtaaacagaggggttctcgaagtttctgtggggaac
tcaaccttggtgtcgggcagtcagggtgtgtcggatcagcaatgaccgtgcactctgtcc
ggcttggctctcgggtgcatttccccctcagtttacggcaggaactgtttggtacagacc
gaaggccttgggtgaagttgttgcttatggtggcagccccttgtgtcctggctctgaacc
caacaggtacgtgagaggactcgtatagcgagcaatgctctgttgcagttctcatctctc
tgccgagtaggtcggcggcccctctgacccgtcttgaaacacggac


>Diaixis_hibernica
agaccgatagcaaacaagtaccgtgagggaagattgaaaagaactttgaagagagagttc
aatagtacgcgaaactgtgtggtggtaaacggaggggttctcgaagtttctgtggtgaac
tcaaccttggtgttgggcagtctgtgcgtgtccgatcagcaatgacggtgcgtgcagtct
ggcttggctcccgggtgcatttaccccacagtttacggcaggaactgtttggcatcgacc
gaaggccgcgggtgaagttgtcgcttatggtggcagccctgtgtgtcctggctctgtgcc
cgacaggtatgtgagaggactcgtatagcgagcaatgctctgttgcggttctcatctctc
tgccgagtaagtcggtggcccttccgacccgtcttgaaacacggac


>Scottocalanus_securifrons(JH)
agaccgatagcaaacaagtaccgtgagggaagattgaaaagaactttgaagagagagttc
aatagtacgtgaaactgtgtggtggtaaacggaggggttctcgaagtttctgtggggaac
tcaaccttggtgtcgggcggtcggtgcgtatcggatcagcaatgaccgtgcgcggcgtct
ggcttggctctcgggtgcacttcccccacagtttacggcaggaaccgtttggcacggacc
gaaggccgcgggtgaagttgtcgcttatggtggcagccctgtgtgtcctggctctgcgcc
cgacgggtacgtgagaggactcgtatagcgagcaatgctctgttgcggttctcatctctc
tgccgagtaggtcggtggcccctccgacccgtcttgaaacacggac


>Phaenna_spinifera
agaccgatagcaaacaagtaccgtgagggaagattgaaaagaactttgaagagagagttc
aatagtacgtgaaactgtgtggtggtaaacggaggggttctcgaagtttctgtggggaac
tcaaccttggtgttgggcagtcctggtgtatctgatcagcaatgactgtgcacttggtct
ggcttggctctcgggtgcatttcccccacagtttacgacaggaaccatttggctcggatc
gaaggccacgggtgaagttgttgcttatggtggcagccctgtgtgtcctggctctgcgcc
cgatgggtatgtgagaggactcgtatagcgagcaatgctctgttgcggttctcatctctc
tgtcgagtaggtcggtggcccctccgacccgtcttgaaacacggac


>Scolecithrix_bradyi
agaccgatagcaaacaagtaccgtgagggaagattgaaaagaactttgaagagagagttc
aatagtacgtgaaactgtgtggtggtaaacggaggggttctcgaagtttctgaggggaac
tcaaccttggtgttgggcggcctgggcgtatccgatcagcaatgactgtgcgctctgtcc
ggctcggctctcgggtgcatttccccctcagtttacgacaggaaccgtttggtgcggacc
gaaggcctcgggtgaagttgtcgcttatggtggcagccctgtgtgtcctggctctgcgcc
cgacgggtatgtgagaggactcgtatagcgagcaatgctctgttgcggttctcatctctc
tgtcgagtaggtcggcggcccctccgacccgtcttgaaacacggac


>Scolecithrix_danae(JH)
agactgatagcaaacaagtaccgtgagggaagattgaaaagaactttgaagagagagttc
aatagtacgtgaaactgtgtggtggtaaacggaggggttctcgaagtttctgaggggaac
tcaaccttggtgtcgggcggtcagggcgtatctgatcagcaatgactgtgcgttttgtct
ggcttggctctcgggtgcatttccccctcagtttacggcaggaaccgtttggcacggacc
gaaggcctcgggtgaagttgtcgcttatggtggcagccctgggtgtcctggctctgagcc
cgacgggtatgtgagaggactcgtatagcgagcaatgctctgttgcggttctcatctctc
tgccgagtaggtcggtggcccctccgacccgtcttgaaacacggac


>Spinocalanus_abyssalis
agaccgatagcaaacaagtaccgtgagggaaaattgaaaagaactttgaagagagagttc
aatagtacgtgaaactgtgtggtggtaaacggaggggttctcgaagtctccgtggggtac
tcaaccttggtggtgggcagctgggctaagtgcaatctgcaaggatgccttgactcactg
cagcctgcctctcgggtgcatttcccccgcggttcacggcaggaaccgttgcgaccggac
cgaaggccccgtgtgaagttgtcgcttatggtggcagccctgggtgtcctggctctggct
gtgacgggtacgtgagaggtctcgtatagcgagcaacgctctgttgcggtcctcatctct
ctgccgagtaggtcggcggcccctccgacccgtcttgaaacacggac


>Spinocalanus_longicornis(JH)
agaccgatagcaaacaagtaccgtgagggaaaattgaaaagaactttgaagagagagttc
aatagtacgtgaaactgtgtggtggtaaacggaggggttctcgaagtctccgtggggtac
tcaaccttggtggtgggcagctgggctaagtgcaatctgcaaggatgccttgactcactg
cagcctgcctctcgggtgcatttcccccgcggttcacggcaggaaccgttgcgaccggac
cgaaggccccgtgtgaagttgtcgcttatggtggcagccctgggtgtcctggctctggct
gtgacgggtacgtgagaggtctcgtatagcgagcaacgctctgttgcggtcctcatctct
ctgccgagtaggtcggcggcccctccgacccgtcttgaaacacggac


>Spinocalanus_horridus
agaccgatagcaaacaagtaccgtgagggaaaattgaaaagaactttgaagagagagttc
aatagtacgtgaaactgtgtggtggtaaacggaggggttctcgaagtctccgtggggtac
tcaaccttggtggcgggcagctgggccgagtgcgatccgcaaagacgcctcggcctgctg
cagcctgcctctcgggtgcatttcccccgcggttcacggcaggaaccgttgcgaccggac
cgaaggccccgagtgaagttgtcgcttatggtggcagccctgggtgtcctggctctggct
gtgacgggtacgtgagaggactcgtatagcgagcaacgctctgttgcggtcctcatctct
ctgccgagtaggtcggcggcccctccgacccgtcttgaaacacggac


>Spinocalanus_elongatus
agaccgatagcaaacaagtaccgtgagggaaaattgaaaagaactttgaagagagagttc
aatagtacgtgaaactgtgtggtggtaaacggaggggttctcgaagtctctgtggggtac
tcaaccttggtggcgggcagttgggyckaktgcgatccgcaaagacgcctcggcccactg
cggcctgcctctcgggtgcatttcccccgcagttcacggcaggaaccgttgcgaccggac
cgaaggccccgcgtgaagttgtcgcttatggtggcagccctgggtgtcctggctccggtc
ttgtgacgggtacgtgagaggactcgtatagcgagcaacgctctgttgcggtcctcatct
ctctgccgagtaggtcggcggcccctccgacccgtcttgaaacacggac


>Spinocalanus_angusticeps(JH)
agaccgatagcaaacaagtaccgtgagggaaaattgaaaagaactttgaagagagagttc
aatagtacgtgaaactgtgtggtggtaaacggaggggttctcgaagtctccgtggggtac
tcaaccttggtggcgggcagttgggccgagtgcgatcagcaatgacgtctcggctcgccg
cggcctgcctctcgggtgcatttcccccacggttcacggcaggaaccgttgcgaccggac
cgaaggccctgggtgaagttgtcgcttatggtggcagccccgggtgtcctggctctgggc
gtgacgggtacttggagaggactcgtatagcgagcaacgctctgttgcggtcctcatctc
tctgccgagtaggtcggtggcccctccgacccgtcttgaaacacggac


>Foxtonia_barbatula
agaccgatagcaaacaagtaccgtgagggaaaattgaaaagaactttgaagagagagttc
aatagtacgtgaaactgtgtggtggtaaacggaggggttctcaaagtctctgtggggcac
tcaaccttggtggtgggtggtcgggacatgtgtgatcagcaatgactccgtgccccgccc
agcccgcctctcgggtgcatttcccccgcagttcacggcaggaactgctgggactggacc
gaaggcctcgggtgaaggtgtcgcttatggtggcagcacccgatggcctggctctgggcc
cagcaggtacgtgaggggactcgtatagcgagcaatgctctgttgcagtccccatctctc
tgccgagtaggttggcggcccctctgacccgtcttgaaacacggac


>Tharybis_groenlandica
agaccgatagcaaacaagtaccgtgagggaagattgaaaagaactttgaagagagagttc
aacagtacgtgaaactgtgtggtggtaaacggaggggttctcgaagttgctgtggggaag
tcaacctaggtgttgggcggtcctgttgtagctgatcagcaatgactgcctacttcagcc
tatcccttctcttgggtgcattttccccgcagcttacggcaggaactgtttggcctggac
caaaggctgcaggtggagctgtcgcttatggtggcaaccctgtgtgtcctggctccatgc
ccggcaggtatgtgaggggactcgtatagtgagcaatgctctattgctgttcccatctct
ctgctgagtaggtcggtggcccctctgacccgtcttgaaacacggac


>Subeucalanus_pileatus
agaccgatagcaaacaagtaccgtgagggaagattgaaaagaactttgaagagagagttc
aatagtacgtgaaactgtgtggtggtaaacggaggggttctcgaagtttctgtggggaac
tcaaccttggtcggcttcagcctcgtcgttcttgatcagcaatgactcgacggcttgtcc
tgttgttgtcccgggtgcactttccccgcggtttaccacaggaactgttcggtctggacc
gaagggctcgggtgaagttgtcggttatgccggcagccccttgttcctggctccggacca
gacaggtacttgagtggactcgtatagcgagcaatgctctgttgcggttcacatctctct
gtggagtaggtcggcggcccctccgacccgtcttgaaacacggac


>Subeucalanus_subtenuis(JH)
agaccgatagcaaacaagtaccgtgagggaagattgaaaagaactttgaagagagagttc
aatagtacgtgaaactgtgtggtggtaaacggaggggttctcgaagtttccgtggggaac
tcaaccttggctggcttcggccttgtcgttcttgatcagcaatgactcgacggctggtcc
cgttgtccgcccgggtgcactttccctgcggtttaccacaggaactgtttggactggacc
aaagggctcgggtgaagttgtcagttctgctggcagccccgttttcctggctccggacca
gacaggtacttgagaggactcgtatagcgagcaatgctctgttgcggttctcatctctct
gtggagtaggtcggtggcccctccgacccgtcttgaaacacggac


>Eucalanus_bungii
agaccgatagcaaacaagtaccgtgagggaagattgaaaagaactttgaagagagagttc
aatagtacgtgaaactgtgtggtggtaaacggaggggttctcgaagtttccgtggggaac
tcaaccttggtggtctgcagccttgtcgtatttgatcagcaatgacttttcggcttgtcc
tgctctcctctcgggtgcatttcccccgcggttcacgacaggaaccgtttggcttgaacc
gaagggcttgggtgaagttgttggttctgctggcagccccttgttcctggcttcacgcca
gacgggtacgggagaggactcgtatatcgagcaatgctctgttgccgttctcatctctct
gtcgagtaggtcggtggcccctccgacccgtcttgaaacacggac


>Eucalanus_carifornicus(JH)
agaccgatagcaaacaagtaccgtgagggaagattgaaaagaactttgaagagagagttc
aatagtacgtgaaactgtgtggtggtaaacggaggggttctcgaagtttccgtggggaac
tcaaccttggtggtctgcagccttgtcgtatttgatcagcaatgactttgcggcttgtcc
tgctctcctctcgggtgcatttcccccgcggttcacgacaggaaccgtttggcttgaacc
gaagggcttgggtgaagttgttggttctgctggcagccccttgttcctggcttcacgcca
gacgggtacgggagaggactcgtatatcgagcaatgctctgttgccgttctcatctctct
gtcgagtaggtcggtggcccctccgacccgtcttgaaacacggac


>Eucalanus_sp(JH)
agaccgatagcaaacaagtaccgtgagggaagattgaaaagaactttgaagagagagttc
aatagtacgtgaaactgtgtggtggtaaacggaggggttctcgaagtttccgtggggaac
tcaaccttggtggtctgcagccttgtcgtatttgatcagcaatgactttgcgtcttgtcc
tgctctcctctcgggtgcatttcccccgcggttcacgacaggaaccgtttggcttggacc
gaagggcttgggtgaagttgtcggttctgctggcagccccttgttcctggctccacgcca
gacgggtacgggagaggactcgtatatcgagcaatgctctgttgccgttctcatctctct
gtcgagtaggtcggtggcccctccgacccgtcttgaaacacggac


>Rhincalanus_cornutus
agaccgatagcaaacaagtaccgtgagggaagattgaaaagaactttgaagagagagttc
aatagtacgtgaaactgtgtggtggtaaacggaggggttctcgaagtttctgtggggaac
tcaaccttggtggtttgcagccctgttgtctttgatcagcaatgactttgcagcttgtct
cgctttcctcccgggtgcatttcccccgcagtttacgacaggaaccgtttggctcagacc
gaaggcttcgggtgaagttgttggttctgccttcagccccgttctcctggctctgaacca
gacgggtacgtgagaggactcgtatatcgagcaatgctctgttgcggttctcatctctct
gtcgagtaggtcggcggcccctccgacccgtcttgaaacacggac


>Rhincalanus_rostifrons(JH)
agaccgatagcaaacaagtaccgtgagggaagattgaaaagaactttgaagagagagttc
aatagtacgtgaaactgtgtggtggtaaacggaggggttctcgaagtttctgtggggaac
tcaaccttggtggtttgcagccctgctgtctttgatcagcaatgactttgcagcttgtct
cgctttcctcccgggtgcatttcccccgcagtttacgacaggaaccgtttggctcagacc
gaaggattcgggtgaagttgttggttctgccttcagccccgttctcctggctctgaacca
gacgggtacgtgagaggactcgtatatcgagcaatgctctgttgcggttctcatctctct
gtcgagtaggtcggcggcccctccgacccgtcttgaaacacggac


>Rhincalanus_nasutus(JH)
agaccgatagcaaacaagtaccgtgagggaagattgaaaagaactttgaagagagagttc
aatagtacgtgaaactgtgtggtggtaaacggaggggttctcgaagtttctgtggggaac
tcaaccttggtggttttcagccttgtcgtctttgatcagcaatgactttgcggcttgtct
tgttttcctcccgggtgcatttcccccgcagtttacgacaggaaccgtttgggtcagacc
gaaggccttgggtgaagttgtcggttctgctggcagccccgatctcctggctctgaccca
gacgggtacgtgagaggactcgtatagcgagcaatgctctgttgcggttctcatctctct
gtcgagtaggtcggcggcccctccgacccgtcttgaaacacggac


>Temoropia_mayumbaensis
agaccgatagcaaacaagtaccgtgagggaagattgaaaagaactttgaagagagagttc
aatagtacgtgaaactgtgtggtggtaaacggaggcgttcttgaagtttctgtggggaac
tcaaccttggtggctggcggcctggctgtatgtgatcagcaatgactctgcagctggttt
ggtcgtggcctctcgggcgcatttttcccacagtttacggcaggaactgtttggagcaga
ccaaaggcctcgggtgaagttgtcggttctgctggcagccccaggtgtcctggctctgca
ccagacaggtatcagagaggactcgtatagcgagcaatgccctgttgcagtcctcatatc
tctgccgagtaggtcagagacgcctccgacccgtcttgaaacacggac


>Temorites_brevis
agaccgatagcaaacaagtaccgtgagggaagattgaaaagaactttgaagagagagttc
aatagtacgtgaaactgtgtggtggtaaacggaggggttcttgaagtttctgtggggaac
tcaaccttggtggttggtggcccggctgtatttgatcagcaatgactttgcagctggttc
ggcctgcctcccgggtgcatttcccccgcagtttacggcaggaactgtttggagcggacc
aaaggccttgggtgaagttgttggttctgccggcagcctcaggtgtcctggctctgcccc
agacaggtaactgagaggactcgtatagcgagcaatgctctgttgtggttctcatatctc
tgccgagtaggtcagcggcccctctgacccgtcttgaaacacggac


>Calanus_marshallae
agaccgatagcaaacaagtacggtgacggaagattgaaaagaactttgaagagagagttc
aatagtacgtgaaactgtgtggtggtaaacggaggggttctcgaagtttctgtggggaac
tcagccttggtgtcgcgtggccctgttgtatctgatcagcaatgacagtgcagcttgtcc
gacgtgtctctcgggtgcatttcccccgcagtttacggcaggaactgtttggagcgcacc
gaaggcctcgggtgaagttgttggttctgctagcagccctgggtgtcctggcttcgcacc
agacaggtacgtgagaggactcgtatagcgagcaatgctctgttgcggttctcatctctc
tgccgagtaggtcggcggcccctccgacccgtcttgaaacacggac


>Calanus_finmarchicus
agaccgatagcaaacaagtacggtgacggaagattgaaaagaactttgaagagagagttc
aatagtacgtgaaactgtgtggtggtaaacggaggggttctcgaagtttctgtggggaac
tcagccttggtgtcgcgtggccctgttgtatctgatcagcaatgacagtgcagcttgtcc
gacgtgtctctcgggtgcatttcccccgcagtttacggcaggaactgtttggagcgcacc
gaaggcctcgggtgaagttgttggttctgctggcagccctgggtgtcctggcttcgcacc
agacaggtacgtgagaggactcgtatagcgagcaatgctctgttgcggttctcatctctc
tgccgagtaggtcggcggcccctccgacccgtcttgaaacacggac


>Calanus_helgolandicus
agaccgatagcaaacaagtacggtgacggaagattgaaaagaactttgaagagagagttc
aatagtacgtgaaactgtgtggtggtaaacgcaggggttctcgaagtttctgtggggaac
tcagccttggtgtcgcgtggccctgttgtatctgatcagcaatgacagtgcggcttggcc
gacgtgtctctcgggtgcatttcccccgcagtttacggcaggaactgtttggagcgcacc
gaaggcctcgggtgaagttgttggttctgccggcagccctgggtgtcctggcttcgcacc
agacaggtacgtgagaggactcgtatagcgagcaatgctctgttgcggttctcatctctc
tgccgagtaggtcggcggcccctgcgacccgtcttgaaacacggac


>Cosmocalanus_darwini(JH)
agaccgatagcaaacaagtacggtgacggaagattgaaaagaactttgaagagagagttc
aatagtacgtgaaactgtgtggtggtaaacggaggggttctcgaagtttctgtggggaac
tcagccttggtgtcgcgtggctctgtagtatccgatcagcaatgacggtgctgcttggcc
gacgtgtctctcgggtgcatttcccccgcagtttacggcaggaactgttcggagcgcacc
gaaggcctcgggtgaagttgtcggttctgctggcagccctgggtgtcctggcttcgcacc
ggacaggtacgtgagaggactcgtatagcgagcaatgctctgttgcggttctcatctctc
tgccgagtaggtcggtggcccctccgacccgtcttgaaacacggac


>Neocalanus_plumchrus
agaccgatagcaaacaagtacggtgacggaagattgaaaagaactttgaagagagagttc
aatagtacgtgaaactgtgtggtggtaaacggaggggttctcgaagtttctgtggggaac
tcagccttagtgatgcgcggccctgttgtatctgatcagcaatgactgtgcagcttgtcc
ggcgtgtctctcgggtgcatttcccccgcagtttacgacaggaactgtttggagcgcacc
aaaggcctcgggtgaagttgtcggttctgctagcagccctgggtgtcctggcttcgcacc
agacaggtacgtgagaagactcgtatagcgagcaatgctctgttgcggttttcatctctc
tgtcgagtaggtcggcggcccctccgacccgtcttgaaacacggac


>Neocalanus_flemingeri
agaccgatagcaaacaagtacggtgacggaagattgaaaagaactttgaagagagagttc
aatagtacgtgaaactgtgtggtggtaaacggaggggttctcgaagtttctgtggggaac
tcagccttagtgatgcgtggccctgttgtatctgatcagcaatgactgtgcagcttgtcc
ggcgtgtctctcgggtgcatttcccccgcagtttacgacaggaactgtttggagcgcacc
aaaggcctcgggtgaagttgttggttctgccggcagccctgggtgtcctggcttcgcacc
agacaggtacgtgagaagactcgtatagcgagcaatgctctgttgcggttttcatctctc
tgtcgagtaggtcggcggcccctccgacccgtcttgaaacacggac


>Neocalanus_cristatus
agaccgatagcaaacaagtacggtgacggaagattgaaaagaactttgaagagagagttc
aatagtacgtgaaactgtgtggtggtaaacggaggggttctcgaagtttctgtggggaac
tcagccttagtgatgcgcggccctgttgtatctgatcagcaatgactgtgcagcttgtcc
ggcgtgtctctcgggtgcatttcccccgcagtttacgacaggaactgtttggagcgcacc
aaaggcctcgggtgaagttgttggttctgccggcagccctgggtgtcctggcttcgcacc
agacaggtacgtgagagcactcgtatagcgagcaatgctctgttgcggttctcatctctc
tgtcgagtaggtcggcggcccctccgacccgtcttgaaacacggac


>Calanus_hyperboreus
agaccgatagcaaacaagtacggtgacggaagattgaaaagaactttgaagagagagttc
aatagtacgtgaaactgtgtggtggtaaacggaggggttctcgaagtttctgtggggaac
tcagccttggtgattcgtggccctgttgtatctgatcagcaatgactgtgcagcttgtcc
ggcgtttctctcgggtgcatttcccccgcagtttacggcaggaactgtttggagcgcacc
aaaggcctcgggtgaagttgttggttctgccggcagccctgggtgtcctggcttcgcacc
agacaggtacgtgagaggactcgtatagcgagcaatgctctgttgcggttctcatctctc
tgccgagtaggtcggcggcccctccgacccgtcttgaaacacggac


>Calanoides_carinatus
agaccgatagcaaacaagtacggtgacggaagattgaaaagaactttgaagagagagttc
aatagtacgtgaaactgtgtggtggtaaacggaggggttctcgaagtttctgtggggaac
tcagccttggtgacgtgcggccctgttgtatctgaccagcaatggcagtatagcttgtct
ggcatgtctctcgggtgcatttcccccgcagtttacgacaggaactgtttggagcgcacc
gaagcctcgggtgaagttgttggttctgccggcagccctgggtgtcctggcttcgcacca
gacaggtacgtgagaggactcgtatagcgagcaatgctctgttgcggttctcatctctct
gtcgagtaggtcggtggcccctccgacccgtcttgaaacacggac


>Neocalanus_gracilis(JH)
agaccgatagcaaacaagtaccgtgagggaagattgaaaagaactttgaagagagagttc
aacagtacgtgaaactgtgtggtggtaaacagaggggttctcgaagtttctacggggaac
tcagccttggtgacgtgtggacctgttgtatccgatcagaaatgactgtgcagcttttcc
ggcatgtctctcgggtgcatttcccccgtagtttacagcaggaactgtttggagcgcacc
gaaggccctgggtgaagttgttggttctgccggcagccccgggtgtcctggctgtgcacc
agacaggtacgtgagaggactcgtatagcgagcaatgctctgttgcggttctcatctctc
tgctgagtaggtcggtggcccctctgacccgtcttgaaacacggac


>Neocalanus_robstior(JH)
agaccgatagcaaacaagtaccgtgagggaagattgaaaagaactttgaagagagagttc
aacagtacgtgaaactgtgtggtggtaaacagaggggttctcgaagtttctacggggaac
tcagccttggtgacgtgtggacctgttgtatctgatcagaaatgactgtgcagcttctcc
ggcatgtctctcgggtgcatttcccccgtagtttacagcaggaactgtttggagcgcacc
gaaggcctcgggtgaagttgttggttctgccggcagccctgggtgtcctggctgtgcacc
agacaggtacgtgagaggactcgtatagcgagcaatgctctgttgcggttctcatctctc
tgctgagtaggtcggtggcccctctgacccgtcttgaaacacggac


>Bathycalanus_princeps
agaccgatagcaaacaagtaccgtgagggaagattgaaaagaactttgaagagagagttc
aatagtacgtgaaactgtgtggtggtaaacggaggggttctcgaagtttctgtggggaac
tcaaccttggaggcatgcggacctgttgtatttgatcagcgatgactttgcagcttctct
ggtaagtctctcgggcgcatttcccccgcagtttacggcaggaaccgtttggagtggacc
gaaggccctgggtgaagttatcagttctgctggtagccctgggtgtcctggcttcacacc
agacgggtacgtgagaggactcgtatagcgagcaatgctctgttgcggttctcatctctc
tgccgagtaggtcggtggcccctccgacccgtcttgaaacacggac


>Paracalanus_aculeatus
agaccgatagcaaacaagtacggtgacggaagattgaaaagaactttgaagagagagttc
aatagtacgtgaaactgtgtggtggtaaacggaggggttctcgaagtttctggagggaac
tcagccttggagtggggctgtctggttgtatctgatcagcaatgacagtgcggctagtca
ggctctgctcacgggtgcatttccccttcagtttacggcaggaaccgtttagtgcagacc
taaggctctgggtgaagttataggcctagcttgtagccccggatgttctggctttgtgct
agacgggtaattgaggagactcgtatagcgagcaatgctctgttgcagtctccatctctc
tgccgagtaggtcggtggcccctccgacccgtcttgaaacacggac


>Paracalanus_denudatus(JH)
agaccgatagcaaacaagtacggtgacggaagattgaaaagaactttgaagagagagttc
aatagtacgtgaaactgtgtggtggtaaacggaggggttctcgaagtttctgtagggtac
tcagccttggagttgggctgtctggtggtatcggatcagcaatgaccgtgccgctagtca
ggcttggctcacgggtgcatttcccctgcagtttacggcaggaactgtttagagcagacc
taaggctctgggtgaagttggaggcctagctttcagccctggatgttctggctttgcact
agacaggtacttgaggagactcgtatagcgagcaatgctctgttgcggtttccatctctc
tgccgagtaggtcggtggcccctccgacccgtcttgaaacacggac


>Calocalanus_sp1(JH)
agaccgatagcaaacaagtacggtgacggaagattgaaaagaactttgaagagagagttc
aatagtacatgaaactgtgtggtggtaaacggagggattcttgaagtgtctgcgaagaac
tcagccttggtgttgggcagtcacgtcctgtctgatcagcaatgacagcagggcgggtcg
ggcctggctcacgggtgcattttctctgcagtttacggcaggaaccgtttggagtcgacc
tatggcgttgggtgaagttaccggcctagcctgtagccccggctgtcctggctcctctcc
agacgggtatctggaggagactcgtatagcgagcaatgctctgttgcggtctccatctct
ctgccgagtaggtcagcggtccctccgacccgtcttgaaacacggac


>Calocalanus_sp2(JH)
agaccgatagcaaacaagtacggtgacggaagattgaaaagaactttgaagagagagttc
aatagtacatgaaactgtgtggtggtaaacggatggattcttgaagtttctgccaagaac
tcagccttggtgttgggcagtggggtcctgtctgatcagcaatgacagcagggctcctca
ggtctggctcacgggtgcattttcttggcagtttacggcaggaaccgtttggaggtgacc
tatggctttgggtgaagttacaggcctagcttgtagccccggatgtcctggctccccacc
agacgggtaattgaggagactcgtatagcgagcaatgctctgttgcggtttccatctctc
tgccgagtaggtcagcggtccatccgacccgtcttgaaacacggac


>Paracalanus_crassirostris
agaccgatagcaaacaagtacggtgacggaagattgaaaagaactttgaagagagagttc
aatagtacgtgaaactgtgtggtggtaaacggaggtgttctcgaagtttctgcagggaac
tcagccttaaggcggggcggcctggttgtatccgatcagcaatgacggtgcggctttgtt
ggctctgtctgcgggtgcatttcccctgcagtttacggcaggaacccttgagcgtggacc
taaggcgttgggagaagttacaggcctagcttgtagccccggctgtcctggcttcatgct
cgaggggtaccggaggcgactcgtatagcgagcaatgctctgttgcggttgccatctctc
tgccgagtaggttggtggcacctccgacccgtcttgaaacacggac


>Mecynocera_clausi(JH)
agaccgatagcaaacaagtacggtgacggaagattgaaaagaactttgaagagagagttc
aatagtacgtgaaactgtgtggtggtaaacggagcggttctcgaagtttctgtggggaac
tcagccttggtgactggctgtcgtgtcgtatcggatcagcaatgaccgtgcggcccgcca
ggctggtctctcgggtgcatttcccccgcagtttacgacaggaactgtttggactggatc
aaaggccctgggtgaagttgttggtactgctggcagccctgggtgccctggctccggacc
agacaggtatttgagaggactcgtatagcgagcaatgctctgttgcggttctcatctctc
tgtcgagtaggtcggcggccgctccgacccgtcttgaaacacggac


>Paraugaptilus_buchani
agaccgatagcaaacaagtaccgtgagggaagattgaaaagaactttgaagagagagttc
aagagtacgtgaaactgtgtggtggtaaacggaggggttctcgaagttcctgagggggac
tcaaccttggagctggtgagtggtggcgcgggtgattagcaatgacactgcgtcgtttta
ttccctggccggcttccggacgcactttcccctcagtttacggcaggaactgttaggagc
ggaccaaaggcctgaggtgaagttgtcggttatgctggcagctctcggtgtcctggcttc
gcacctgacgggtacttgagcaaactcgtataacgcgtggtttttaccgcggtttgcatt
tctctgccgagtaggtcggcggcccctccgacccgtcttgaaacacggac


>Hyperbionyx_athesphatos
agaccgatagcaaacaagtaccgtgagggaagattgaaaagaactttgaagagagagttc
aagagtacgtgaaactgtgtggtggtaaacggaggggttctcgaagtttctgagggggac
tcaaccttggtggcgctgggcccgggcgtatttgatcagcaatgactctgcgcccggctc
ctggctcctcccggacgcactttctcctcagtttacggcaggaaccgttaggagcggacc
gaaggcctggggtgaagttgtcggttatgccggcagccctcggtgtcctggcttcgcacc
tgacgggtatgtaagcgaactcgtatagcgagcggttgtctatcgcggttcgcatctctc
tgccgagtaggtcggcggcccctccgacccgtcttgaaacacggac


>Paraheterorhabdus_compactus
agaccgatagcaaacaagtaccgtgagggaagattgaaaagaactttgaagagagagttc
aagagtacgtgaaactgtgtggtggtaaacggaggggctctcgaagtttctgaggggaac
tcaaccttggtgtcgctgggcctgggcgtatttgatcagcaatgactttgcgcctagtcc
ccagtgcctcccggacgcactttctcctcagtttacggcaggaaccgttaggagtggacc
aaaggcccggggtgaagttgtcggttatgctggcagcccccggtgtcctggctttgcacc
tgacgggtatgtgagcggactcgtatagcgagcaattctctattgcggtttgcatctctc
tgccgagtaggtcggtggcctctccgacccgtcttgaaacacggac


>Heterorhabdus_norvegicus
agaccgatagcaaacaagtaccgtgagggaagattgaaaagaactttgaagagagagttc
aagagtacgtgaaactgtgtggtggtaaacggaggggctctcgaagtttctgaggggaac
tcaaccttggtgtcgctgggcctgggcgtatttgatcagcaatgactttgcgcttagtcc
ccagtgcctcccggacgcactttctcctcagtttacggcaggaaccgttaggagtggacc
aaaggcccggggtgaagttgtcggttatgctggcagcccctggtgtcctggctttgcaca
tgacgcgtatgtgagcggactcgtatagcgagcaattctctatcccggttcgcatctctc
tgccgagtaggtcggtggcctctccgacccgtcttgaaacacggac


>Haloptilus_chierchiae(JH)
agaccgatagcaaacaagtaccgtgagggaagattgaaaagaactttgaagagagagttc
aagagtacgtgaaactgtgtggtggtaaacggaggggttctcgaagtttctgagggggac
tcaaccttggtggtgctgggcctttgtgtatttgatcagcaatgactttgcacttagtcc
ccagtgcctcccggacgcactttctcctcagtttacggcaggaaccgttaggagcggacc
aaaggctcgaggtgaagttgtcggttatgctggcagccctcggtgtcctggcttcgcacc
tgacgggtatgtaagcggactcgtatagcgagcaattgtctattgcggttcgcatctcac
tgccgagtaggtcggtggcccctccgacccgtcttgaaacacggac


>Metridia_pacifica
agtccgatagcaaacaagtaccgtgagggaaaattgaaaagaactttgaagagagagttc
aagagtacgtgaaaccgtctagcggtaaagagaggggatctcgaagttctgagggggact
caaccttggtggtgcttggcctgggcgtatttgatcagcaatgactttgcgtttagtccc
gagtacctcccggacgcactttctcctcagttgacggcaggaactgttaggagcgaactg
aaggcccagggtgaagttgttggttatgctggcagcccttggtgtcctagcttcgcatct
gacaggtatgtaagcaaactcgtatagcgagcaattctctattgcggtttgcatctctct
gccgagtaggtcggtgtctcctctcacccgtcttgaaacacggac


>Metridia_lucens
agtccgatagcaaacaagtaccgtgagggaaaattgaaaagaactttgaagagagagttc
aagagtacgtgaaaccgtctagcggtaaagagaggggctctcgaagttctgagggggact
caaccttggtggtgcttggcctggncgtatttgatcagcaatgactttgcgtttagtccc
gagtacctcccggacgcactttctcctcagttgacggcaggaactgttaggagcggactg
aaggcccagggtgaagttgttggttatgccggcagcccttggtgtcctagcttcgcatct
gacaggtatgtaagcaaactcgtatagcgagcaattctctattgcggtttgcatctctct
gccgagtaggtcggtggcctctctcacccgtcttgaaacacggac


>Metridia_effusa
agtccgatagcaaacaagtaccgtgagggaaaattgaaaagaactttgaagagagagttc
aagagtacgtgaaaccgtctagcggtaaagagaggggttctcgaagtttctgagggggac
tcaaccttggtggtgcttggcctgaacgtatttgatcagcaatgacttttcgtctagtcc
cgagtatctcccggacgcactttctcctcagtttacggcaggaaccgttaggagcggact
gaaggctcagggtgaagttgttggttatgccggcagcccttggtgtcctagcttcgcacc
tgacgggtatgtaagtaaactcgtatagcgagcaattcactattgcggtttgcatctctc
tgccgagtaggtcggtggcccctctcacccgtcttgaaacacggac


>Metridia_brevicauda(JH)
agtccgatagaaaacaagtaccgtgagggaaaattgaaaagaactttgaagagagagttc
aagagtacgtgaaaccgtctagcggtaaagagaggggttctcgaagtttctgagggggac
tcaaccttggtggtgcttggcctagatgtatttgatcagcaatgacttttcgtctagtcc
cgagtacctcccggacgcactttctcctcagtttacggcaggaaccattaggagcggact
gaaggctcagggtgaagttgttggttatgctggcagcccttgatgtcctagcttcgcacc
tgatgggtatgtaagtaaactcgtatagcgagcaattcactattgcggtttgcatctctc
tgccgagtaggtcggtggcccctctcacccgtcttgaaacacggac


>Metridia_longa
agtccgatagcaaacaagtaccgtgagggaaaattgaaaagaactttgaagagagagttc
aagagtacgtgaaaccgtctagcggtaaagagaggggttctcgaagtttctgagggggac
tcaaccttggtggtgcttggcctgggcgtatttgatcagcaatgactttgcgtttagtcc
cgagtacctcccggatgcactttctcctcagtttacggcaggaaccgttaggagcggact
gaaggctcagggtgaagttgtcggttatgctggcagcccttggtgtcctagcttcgcatc
tgacgggtatgtaagtaaactcgtatagcgagcaatcctctattgcggtttgcatctctc
tgccgagtaggtcggcggcccctctcacccgtcttgaaacacggac


>Metridia_princeps(JH)
agtccgatagcaaacaagtaccgtgagggaaaattgaaaagaactttgaagagagagttc
aagagtacgtgaaaccgtctagcggtaaagagaggggttctcgaagtttctgagggggac
tcaaccttggtggygcttggcctggatgtatttgatcagcaatgactttgcatttagtcc
ccagtgcctcccggacgcactttctcctcagtttacggcaggaaccgttaggagcggact
gaaggctcagggtgaagttgtcggttatgctggcagcccttggtgtcctagcttcgcatc
tgacgggtatgtaagcaaactcgtatagcgagcaattgtctattgcggtttgcatctctc
tgccgagtaggtcggcggcccctctcacccgtcttgaaacacggac


>Pleuromamma_xiphias(JH)
agtccgatagcaaacaagtaccgtgagggaaaattgaaaagaactttgaagagagagttc
aagagtacgtgaaaccgtctagcggtaaagagaggggttctcgaagtttctgagggggac
tcaaccttggtggtgcttggcctgggcgtatttgatcagcaatgactttgcgtttagtcc
catgtgcctcccggacgcactttctcctcagtttacggcaggaaccgttagatgtggact
gaaggcccagggtgaagttgttggttatgctggcagcccttggtgtcctagcttcgcgtc
tgacgggtatgtaagtgaactcgtatagcgagcaattctctattgcggttcgcatttctc
tgccgagtaggtcggtggcccctctcacccgtcttgaaacacggac


>Pleuromamma_abdominalis(JH)
agtccgatagcaaacaagtaccgtgagggaaaattgaaaagaactttgaagagagagttc
aagagtacgtgaaaccgtctagcggtaaagagaggggttctcgaagtttctgagggggac
tcaaccttggtggtgcttggcctgggcgtatttgatcagcaatgactttgcgtttagtcc
catgtgcctcccggacgcactttctcctcagtttacggcaggaaccgttagatgtggact
gaaggcccagggtgaagttgttggttatgctggcagcccttggtgtcctagcttcgcgtc
tgacgggtatgtaagtgaactcgtatagcgagcaattctcttttgcggttcacatttctc
tgccgagtaggtcggtggcccctctcacccgtcttgaaacacggac


>Pleuromamma_gracilis(JH)
agtccgatagcaaacaagtaccgtgagggaaaattgaaaagaactttgaagagagagttc
aagagtacgtgaaaccgtctagcggtaaagagaggggttctcgaagtttctgagggggac
tcaaccttggtggtgcttggcctgggcgtatttgatcagcaatgactttgcgtttagtcc
catgtgcctcccggacgcactttctcctcagtttacggcaggaaccgttagatgtggact
gaaggctcagggtgaagttgtcggttatgctggcagcccttggtgtcctagcttcgcgtc
tgacgggtatgtaagcgaactcgtatagcgagcaattctctattgcggtttgcatttctc
tgccgagtaggtcggtggcccctctcacccgtcttgaaacacggac


>Metridia_venusta(JH)
agtccgatagcaaacaagtaccgtgagggaaaattgaaaagaactttgaagagagagttc
aagagtacgtgaaaccgtctagcggtaaagagaggggttctcgaagtttctgagggggac
tcaaccttggtggggctgtttctgggcgtatttgatcagcaatgactttgcgcttagtcg
acagtgcctcccggacgcactttctcctcagtttacggcaggaaccgttagatgtggact
gaaggctcagggtgaagttgtcggttatgctggcagcccttggtgtcctagcttcgcgtc
tgacgggtatgtaagtaaactcgtatagcgagcaattctctattgcggtttgcatttctc
tgccgagtaggtcggtggcccctctcacccgtcttgaaacacggac


>Nullosetigera_auctiseta
agaccgatagcaaacaagtaccgtgagggaagattgaaaagaactttgaagagagagttc
aagagtacgtgaaactgtgtggtggtaaacagaggggttctcgaagtttctgagggggac
tcaaccttggaggcggtgggcctggccattttagatcagcaatgactttgtgtctagtcc
ccagctcctctcggacgcactttctcctcagtttacggcaggaactgttaggagtgaacc
aaaggcccgtggtgaagttgatttcggtcagccctcggtgtcctggctttgcacctgaca
ggtatgtaagcagactcgtatagcgagcaattctctattgcagtttgcatctctctgccg
agtaggtcggtggcccctctgacccgtcttgaaacacggac


>Haloptilus_longicornis
agaccgatagcaaacaagtaccgtgagggaagattgaaaagaactttgaagagagagttc
aagagtacgtgaaactgtgtggtggtaaacggaggggttctcgaagtttctgagggggac
tcaaccttggtggcgactcggcctggctgtgtgggatcagcaatgactcatcggtcggtg
tccgtttgcctcccggacgcactttctcctcagtttacggcaggaaccgttaggagcgga
ccaaaggctcggggtgaagttgtcggttatgctggcagcccccggtgtcctggctttgca
cctgacgggtatgtaagcggactcgtatagcgagcaattctctattgcggttcgcatctc
tctgccgagtaggtcggtggcccctccgacccgtcttgaaacacggac


>Lucicutia_flavicornis
agaccgatagcaaacaagtaccgtgagggaagattgaaaagaactttgaagagagagttc
aagagtacgtgaaactgtatggtggtaaacggaggggctctcgaagtttctgagggggac
tcaaccttggtggcggtcagcctgggcgtatctgatcagcaatgactctgcgctctgtcc
tgtctgcctcccggacgcactttctcctcagtttacggcaggaactgtttggagcaaacc
aaaggccctgggtgaagttgttgcttatggtggcagccccgggtgtcctggctttgcgcc
agacaggtatgtaagcggactcgtatagcgagcaatgtctctgttgcggttcgcatctct
ctgccgagtaggtcggtggcccctccgacccgtcttgaaacacggac


>Lucicutia_flavicornis(JH)
agaccgatagcaaacaagtaccgtgagggaagattgaaaagaactttgaagagagagttc
aagagtacgtgaaactgtgtggtggtaaacggaggggctctcgaagtttctgagggggac
tcaaccttggtggtggtcggccagggcgtatctgatcagcaatgactctgcgctttgtcc
cgtctgcctcccggacgcactttctcctcagtttacggcaggaactgtttgaagcgaacc
taaggcctgtggtgaagttgtcggttatgctggcagcccgcggtgtcctggctttgcgtc
agacaggtatgtaagcggactcgtatagcgagcaatcgactgttgcggttcgcatctctc
tgccgagtaggtcggtggcccctccgacccgtcttgaaacacggac


>Centropages_violaceus
agaccgatagcaaacaagtacagtgatggaaatttgaaaagaactttgaagagagagtta
agagtacgtgaaactgtatggtagcaaacggagcttccctcgaagttttccccctggacc
cagccttaggtttcgggcagccctggttgtcggatcagcaatgaccggcctctgggagcc
tgctcgctccgcgggtgcatctccagggggttcaacggcgggaactgttggacttggacc
gaaggcctgggatgaagttttcgctccggcgtcagctcccggtgtcctggctctgaggcc
cgacaggcatgtggccgacttgtacagcaagcaacccttactgttgcggtcggcctttcc
ccgtcgagtaggtcggtggaagctctgacccgtcttgaaacacggac


>Centropages_furcatus
agaccgatagcaaacaagtacagtgatggaaatttgaaaagaactttgaagagagagtta
agagtacgtgaaactgtgtggcagcaaacatagctttcctcgaagtttgccggttggacc
cagctttagtgctcgggcagccctggccttcggatcagcaatgaccgggggttggtgtgt
ctgctcggcgctcgggcgcatctccagccggtgttacgacgagaactgttgggcctggac
cgaaggcccggggtgaagttttcgcttcggcgtcagctcccggtgtcctggctctggtgc
ccgacaggcctctggccagcttgtatagcaagcacggcttgccttgtgcggctggctatt
cctcgtcgagtaggtcggtggaagctatgacccgtcttgaaacacggac


>Centropages_sp(JH)
agaccgatagcaaacaagtacagtgatggaaatttgaaaagaactttgaagagagagtta
agagtacgtgaaactgtatggtagcaaacggagcttccctcgaagttttccccctggacc
cagccttaggtttcgggcagccccggttgtcggatcagcaatgaccggcctctgggagcc
tgctcgctccgcgggtgcatctccagggggttcaacggcgggaactgttggacttggacc
gaaggcctgggatgaagttttcgctccggcgtcagctcccggtgtcctggctctgaggcc
cgacaggcatgtggccgacttgtacagcaagcaacccttactgttgcggtcggcctttcc
ccgtcgagtaggtcggtggaagctctgacccgtcttgaaacacggac


>Sulcanus_conflictus
agaccgatagaaaacaagtacagtgatggaaatttgaaaagaactttgaagagagagtta
agagtacgtgaaactgtatggtagtaaacgaagccttcctcgaagtttgccgggtggtgt
cagcctaggagccgggcagcctttcgtgtctgatcagcaatgactggcgcgggagtgctt
gcttggttcacgggtgcatctccacctggcgttacgctaggaactgttgggactggaccg
aaggcctgggatgaagttttctcttcggagtcagctcccggtgtcctggcttcggacccg
acaggcatgtggccaacttgtacagcaagcaacccttctgttgcggttggccgttcccta
gcgagtaggtcggtggaggcttcgacccgtcttgaaacacggac


>Tortanus_gracilis
agaccgatagcaaacaagtacagtgatggaaatttgaaaagaactttgaagagagagtta
acagtacgtgaaactgtatggttgtaaacaaagccttcctcgaagttttcccaacggtga
cagcctatgggttctgctggtgcctcagctcggattggttgaaagctgaccgggcttggg
tgcatgatcggtgggcccactggtgcatctccgagcgtggatttacggtaggaactgttc
agaccggaccgaagggctggggtgaagtttttgctccggcatcagctcccggtggcctgg
ctccggaccggacaggctctgcatgccaacttgtacagcaagcaaccttttgttgttgcg
gttggcacttccctatcgagtaggtcggtgtaggctttgacccgtcttgaaacacggac


>Tortanus_setacaudatus
agaccgatagcaaacaagtacagtgatggaaatttgaaaagaactttgaagagagagtta
acagtacgtgaaactgtgtggtagtaaacggagccttcctcgaagtttgcctggcggtcc
cagcctaaggatttggtggcctgggtttcctgatcagcaatgactgggagccttgtgtcg
gctgagtccacgggtgcatctccgtcaggtgtttacggtaggaactgttggaactggtcc
aagggcctgggatgaagttttcgcttcggcgtcagctcccggtgacccggcatcggatcc
gacaggcagcacggtygacttgtacagcaagcaacgcttctgttgcggtcggcctttccc
taccgagtaggtcggtggaggctctgacccgtcttgaaacacggac


>Temora_discaudata(JH)
agaccgatagcaaacaagtacagtgatggaaatttgaaaagaactttgaagagagagtta
acagtacgtgaaactgtgcggcagtaaacacagccttcctcgaagttgtccggggagacc
cagccttagggcgtgtcggctcttggcacctgatcagcaatgactggtgtcggggtggtt
cggcgcgcccgcgggtgcatctatccccggatttacggcaggaactgttgggactggacc
aagggcctgggaagaagttttcgctccggcgtcagctcccggtgtcccggcttcggaccc
gacaggccttgtggtcgacttgtacagcaagcaacgcttctgttgcggtcggcccttccc
tgtcgagtaggtcggcggaggctgtgacccgtcttgaaacacggac


>Temora_longicornis
agaccgatagcaaacaagtacagtgatggaaatttgaaaagaactttgaagagagagtta
agagtacgtgaaactgtatggcagtaaacacagccttcctcgaagttttcctgggagacc
caacctaggggtgggccagcctctggcgcttgatcagcaatgacgggcgtcggggtgcct
ggcttgcccacgggtgcatctcttccgggttttacggtaggaactgttggggctggacct
agggcctgggatgaagttttcgctccggcgtcagcacccggtgtcccggctccggacccg
acaggcatagtggccgacttgtacagcaagcaacgcttctgttgcggttggcccttccct
accgagtaggtcggcggaggctgtgacccgtcttgaaccacggac


>Temora_turbinata(JH)
agaccgatagcaaacaagtacagtgatggaaatttgaaaagaactttgaagagagagtta
agagtacgtgaaactgtatggcagtaaacacagccttcctcgaagtttgcccgggagacc
caacctaggggtgggccagcccttggcgcctgatcagcaatgactggcgtcggggtgcct
ggtctgtccacgggtgcatctctctcgggtgttacggtaggaactgttgggactggacca
agggcctgggatgaagttctcgctccggcgttagctcccggtgtcccggctccggacccg
acaggcctagtggccgacttgtacagcaagcaacccttctgttgcggtcggtccttccct
atcgagtaggtcggcggaggctgtgacccgtcttgaaacacggac


>Pontellina_plumata
agaccgatagcaaacaagtacagtgatggaaatttgcaaagaactttgaagagagagtta
aaagtacgtgaaactgtgtggttgtaaacgaagcctccctcgaagtgttcccgggcgaac
ccaacctagggctggggcagctcttgccacctgatcagcaatgactgatggcgggatgct
tgctctggccacgggtgcatctttgcccgggtttacggcaggaactgttgggactggacc
gaaggcctgggatgaagttttcgcttcggcgttagctcccggtgtcctggctccggaccc
gacaggcaaatccgtgcggacttgtacagcaagcaacgcttctgttgcggtccgccgttc
cctgccgagtaggtcggtgaaggcttcgacccgtcttgaaacacggac


>Labidocera_sp
agaccgatagcaaacaagtacagtgatggaaatttgaaaagaactttgaagagagagtta
agagtacgtgaaactgtatggtggtaaacggagccttcctcgaagttctccgggcggacc
caacctagggtgagggcggctctcgtcacctgatcagcgatgactggtggcgggacgctc
gctttttccacgggtgcatctccgcccggtgttacggtaggaactcttgagacgggaccg
aaggctcgggatgaagttttccctccggggtcagctcccgacgtcctggctcctggctcg
agaggcttgcggccggcttgtacagcaagcaacgcttctgttgcggccggctcttcccta
ccgagtaggtcggcggaggctccgacccgtcttgaaacacggac


>Labidocera_sp(JH)
agaccgatagcaaacaagtacagtgatggaaatttgaaaagaactttgaagagagagtta
agagtacgtgaaactgtatggtggtaaacggagccttcctcgaagttctccgggtggacc
caacctagggatgaggcagccctgggcatcagatcagcaatgactggtgtctgggcgttt
gctttgttcaagggtgcatctccatccggtgttacggtaggaactcttgagacgggaccg
aaggcctgggatgaagttttcgcttcggcgtcagctcccggtgtcctggctcctggctcg
agaggcttttgactggcttgtacagcaagcaacccttctgttgcggccagtcattcccta
tcgagtaggtcggtggaggctccgacccgtcttgaaacacggac


>Calanopia_americana
agaccgatagcaaacaagtacagtgatggaaatttgaaaagaactttgaagagagagtta
acagtacgtgaaactgtgtggcagtaaacggagccttcctcgaagttaaccggtcggacc
catcctaacggcatggcgcagccctcgctcttggatcagcaatgaccttttgcggggcgt
cttgcgtcgctcggcgggtgcatctccgaccggtgtcacgataggaactcttgayttgtc
tggacctaaggcccgggtcgaagttttcccttcggggtcagcctcccggtgtcctggctt
cggattcgagaggcagccacggcgggacttgtacagcaagcaacgctttctgttgcggtc
ccccgttccctatcgagtaggtcgggcaggctccgacccgtcttgaaacacggac


>Labidocera_scotti
agaccgatagcaaacaagtacagtgatggaaatttgaaaagaactttgaagagagagtta
agagtacgtgaaactgtatggtggtaaacggagccttcctcgaagttctccgggcggacc
caggctagggtgggggcggctcccgccgtccgatcagcaatgacggacggtgggcggtct
gctctctccacggctgcatctctgcccggtgtgacggtaggaactcgtgggacgggacca
aaggcccgggatgaagttttcgcttcggcgtcagctctcggtgtcctggcttccgacccg
cgaggcacgggaccgacttgtacagcaagcaacgctttctgttgcggtcggtttttctct
accgagtaggtcggcggaggctccgaccgtcttgaaacacggac


>Labidocera_aestiva
agaccgatagcaaacaagtacagtgatggaaatttgaaaagaactttgaagagagagtta
agagtacgtgaaactgtatggtggtaaacggagccttcctcgaagttctccgggcggacc
caggctagggtgggggcggctcccgccgtccgatcagcaatgacggacggtgggcggtct
gctctctccacggctgcatctctgcccggtgtgacggtaggaactcgtgggacgggacca
aaggcccgggatgaagttttcgcttcggcgtcagctctcggtgtcctggcttccgacccg
cgaggcacgggaccgacttgtacagcaagcaacgctttctgttgcggtcggtttttctct
accgagtaggtcggcggaggctccgaccgtcttgaaacacggac


>Candacia_simplex
ataccgatagcaaacaagtacagtgatggaaatttgaaaagaactttgaagagagagtta
atagtacgtgaaactgtatggtagtaaacgcagcctccctcgaagtgcagcattgtggac
ccaacctaagcgtgctgctgcatggctgtctgtccagagccgttaaaagcctggcaggct
ggtctgctggcggtgcgcgcgggtgcatctctacatgcttgactgtaggaactgttggac
ttggaccgaaggcccggggtggagaccgagctggctgtagtggctggcacggacccgccg
gtgtcctggctcctcgtccgacaggcatctggccggcgcttatagagcgcaatcgttgct
attgcaaccggccattccctacagagtaggtcggcgaaggctgcgacccgtcttgaaaca
cggac


>Paracandacia_truncata_(JH)
ataccgatagcaaacaagtacagtgatggaaatttgaaaagaactttgaagagagagtta
atagtacgtgaaactgtgtggtagtaaacgcagccttcctcgaagtgcagcattgtggat
ccaacctaactgtgcgattggcatggctgtcagtccagagccgttaaaagcctggttgat
gctaattgtttcctttcgtcaccaaggagggtgcatctcccgatgcttgactgtaggaac
tgttggacttggaccgaaggcccggggtggagaccgagctggctgtagtggccggatcgg
acccgccggtgtcctggctcctcgttcgacaggcatatggccatcgcttatagagcgtgt
cctgttaacacaggtggtcgttccctacagagtaggtcggcgaaggctgcgacccgtctt
gaaacacggac


>Candacia_catula_(JH)
ataccgatagcaaacaagtacagtgatggaaatttgaaaagaactttgaagagagagtta
atagtacgtgaaactgtatggtagtaaacgcagccttcctcgaagttcttcacgtggatc
cagcctaagtgtcgggcggcgccatgcggcagttaaccgagcagcaatgccggctgctgt
gtgttcttgctgttggcacgcgggtgcatctccatgtgttgttactgtaggaaccgttgg
gactggaccaaaggcctggtgcaaagtttcggctggctgtcgtggccggctgaagtgctg
ccggtgtcctggcttcggacccgacgggcagtcatgcccgacttgtatagcaagcagcct
tgctgttgcggtcgggcattccctacagagtaggtcggcggaggctgcgacccgtcttga
aacacggac


>Paracandacia_simplex_(JH)
ataccgatagcaaacaagtacagtgatggaaatttgaaaagaactttgaagagagagtta
agagtacgtgaaactgtatggtagtaaacgcagccttcctcgaagttcttcgtcgtggat
ccaacctawgccaatctggtgcctctgtctgtgctgagcagcaatgccggctgggtggtg
tgctactggtgtcggcgcgggtgcatcttcacacgttgttactgtaggaaccgttggtgc
tggacctaaggcccgggatgaagttcggactgcctgtagtgggcggaccgagctcctggt
gtcctggctttggcgccgacgggcagtcatggcagacttgtatagcaagcaaccttgctg
ttgcagtcggccattccctacagagtaggtcggcggaggctgcgacccgtcttgaaacac
ggac


>Acartia_longiremis
agaccgatagcaaacaagtacagtgatggaaatttgaaaagaactttgaagagagagtta
acagtacgtgaaactgtgtagcagtaaacggagctttcctcgaagttgccccggccggat
cccagccttggcttcgcggcctcggtgcatctccggccggttggctacggtaggaactgt
tgggcattgaacctaaggcccgggcatgagttttcgccgcttgcggtgtcagctgtcccg
gtgtcctggcttcttgccccgacaggcttggggcagactcgtatagtgagcagccatgtt
tgctgcggtctgcctttcgtctaccgagtaggttggcggaagttcaacccctcttgaaac
acggac


>Pseudodiaptomus_coronatus
agaccgatagcaaacaagtacagtgatggaaaattgaaaagaactttgaagagagagtta
acagtacgtgaaactgtgcggtggtaaacagaggcgcactcgaagtgtccggagggggct
caggcctgggtttcggcggccctggcggaatgatccgataggacgttccgttgggcgtcg
gctggctcccaagccgcatttcccctccggtttacggcaggaaccgttgggatcggatcg
atggctcgggatgaagcgtgggctttccttcgggttggcccaagctctcggtgtcctggc
tccgaacccgacgggcccatggcgtggacttgtacagcaagcgattgtctgtcgcggttc
gcccgtctctgccgagtaggtcggcggcgcctctkacccgtcttgaaacacggac


>Pseudodiaptomus_inopinus
agaccgatagcaaacaagtacagtgatggaaaattgaaaagaactttgaagagagagtta
acagtacgtgaaactgtgtggtggtaaacggaggtgttctcgaagcgtccgactgggact
caggctcggggtttgggctctgcctgcgtggggcgatcagcaatgacgttcccgcgtgga
tcagggcttgccccaggccgcatttccccagtcggttcacggcaggaaccgttgggacca
aaccaaaggcctttggcgggaagttggaagcggcttgccgttcccagcctgctnggtgtc
ctggcttcgggcccgacgggcaaatctcacgggctcgtataacgagtggccttgctgctg
cggcccgtttgtctctgtcgagtaggtcggcgacacctccgacccgtcttgaaacacgga
c


>Corycatus_sp(JH)
agaccgatagcgaacaagtaccgtgagggaaagttgaaaagaactttgaagagagagttc
aatagtacgtgaaactgtttagtggtaaacggaggggttctcgaagtctgtgttggaggt
tcaagctattgggtgatggtgyattagtttgtgttctgcaaagtcactttctggtgctct
ctgatctcactggctgcatttctccagcactttacgctacgaaccgttcttattgtccca
gacatccttagtgaaaggtacctcggtgctggcgctttgggttgaggtgcaagagggacg
gggatttgagtggtctccttagagtgcttcggcacgggccgcatatctgtagcgagtagg
tcggtggcccctccgacccgtcttgaaacacggac


>Triconia_umerus(JH)
agaccgatagcgaacaagtaccgtgagggaaagttgaaaagaactttgaagagagagttc
aatagtacgtgaaactgtatagtggtaaacggaggggtttctcgaagtctgtatcggagg
ttcaggttgacggtagctcagcagtagtgtttgagtgtcgcaagatctctacattgctgt
ttctgttattggcggctgcacttctccggtacttcacacgacgaaccgctggcatcagac
cgcaggcataggtgaagttcgttccttgtgttcgagccctgtgttctgggctttgaagcc
ggcgggtaaatgagcagtcatgtatagcatgtgtccatgtttgacacggtctgcatctcg
tcgtgactaccgagtgggcccctccgccccgtctctaaacacggac


>Oncaea_borealis
agaccgatagcgaacaagtaccgtgagggaaagttgaaaagaactttgaagagagagttc
aatagtacgtgaaactgtatagtggtaaacggaggggtttctcgaagtctgtaccggagg
ttcaggttgacggtagctcagtagtggtgtttgagtgtcgatagatctctacatttctgt
ttgtgttgctggcggctgcacttctccggtgcttcacacgaccaaccgctggcatcagac
cgcaagcataggtgaagttcgtwccttgtgttcgagccctgtgctctggactttgaagtc
gacggggacttgagcgagcatgtatagcatgtgtycatgtttgacacggtctgcatctct
gtcgtgagtaggttggcggcccctccgacccgtcttgaaacacggac


>Oncaea_media
agaccgatagtaaacaagtactgtgtaggaaagctgaaaagaactttgaagagagagttc
aatagtacgtgaaactgtgtagtggtaaacggaggggtttctcgaagtctgtaccggagg
ttcaggttgacggtagcgcagcagtggtgttggagtgtcgcaagatctctgcattactgt
cagtgttattggcggctgcacttctccggtgcttcacacgacgaaccgttggcatcagac
cgaaggcatgggtgaagttcgttccttgtgttcgagccctgtgttcttggctttgaagtc
gacggggatttgagcgagcatgtatagcatgtgttcatgtttgacacggtctgcatctct
gtcgtgagtaggttggcggcccctccgacccgtcttgaaacacggac


>Oncaea_sp(JH)
agaccgatagtaaacaagtactgtgtaggaaagctgaaaagaactttgaagagagagttc
aatagtacgtgaaactgtgtagtggtaaacggaggggtttctcgaagtctgtaccggagg
ttcaggttgacggtagcgcagcagtggtgttggagtgtcgcaagatctctgcattactgt
cagtgttattggcggctgcacttctccggtgcttcacacgacgaaccgttggcatcagac
cgaaggcatgggtgaagttcgttccttgtgttcgagccctgtgttcttggctttgaagtc
gacggggatttgagcaggcatgtatagcatgtgttcatgtttgacacggtctgcatctct
gtcgtgagtaggttggcggcccctccgacccgtcttgaaacacggac


>Halectinosoma_finmarchicus
agaccgatagcaaacaagtaccgtgagggaaagttgaaaagaactttgaagagagagttc
aagagtacgtgaaactgtgtagtggtaaacggaggcgtactcgaagtcggggctggaggt
tcaggttaccgctctgtctgctggggtgtatgggatccgcaaggactcggcgctttggtt
aggcggggtgttggctgcatttctccagcccttcacgcaacgaaccgctgcgactggact
gaagctgggggtgaagttcaagccttgtgctcgagccctcctaccttagctccggacgcg
gcgggtagctaagcgggctcgtatagcgagtgtctcactggcacggcccgcatctctgtt
gcgagtaggtcggcggcgcctccgacccgtcttgaaacacggac


>Euterpina_acutifrons
agaccgatagcgaacaagtaccgtgagggaaagttgaaaagaactttgaagagagagttc
aagagtacgtgaaactgtgtagtggtaaacggaggygttctcgaagtcggtaacggagrt
tcaggcttacgtcggatttgctttggtygtatcgatccgcaaggactttctgcctttgtc
tttttcgtcggcggctgtatttctccgttgcttcacgggacgtaccgtttctggtggact
gagytgtgggatgaagttttccgctcgcttgcgtgtggttagctcycgcttctagcttcg
ccggagacgggtagataaggggtctcgtatagcgagtgtctctcactgacacgggcccca
tatcagtctcgagtaggtcggtggcgcctccgacccgtcttgaaacacggac


>Hyalopontius_typicus
agaccgatagcaaacaagtaccgtgagggaaagttgaaaagaactttgaagagagagttc
aagagtacgtgaaactgtgtagtggtaaacggaggggttctcgaagttggaatcggaggt
tcaagctaataaatgttagtagcttttggaatttgggatttgtaattaacccagtttcga
ggtgactgattttactggctgcatttctccggttcttcacgccatgaaccgctgtgattg
aactgtggatttagggtgaagttcggggcttgttcctgagctcctttattttttttccta
gcttcaaatacggcgggtacttaagcgggctcatatagtgagtactttttactactagta
cagcttgcatttctgtggcgagtaggtcggtggcccctccgacccgtcttgaaacacgga
c


>Lubbockia_glacialis
agaccgatagcgaacaagtaccgtgagggaaagttgaaaagaactttgaagagagagttc
aaaagtacgtgaaactgtgtagtggtaaacataggcaatctcgaagtctgtgctggaggt
tcaggctggcgggggctttggctggggcgtgcgccatccgcaaggaggcgccgttctcgc
ctttgtcctcgacggccgtatttctccggtgcttcacgcaacgaactgctagccacagac
cgcaggcgcgggwgaagtttgtgagacctcggtctctcccgcgctctgggctctgtggct
ggcaggtacctgagcggcctcgtacaacgagctactcttctgtagtcgtccgcatctccg
ttgcgagtaggtcggcggcccctccgacccgtcttgaaacacggac


>Oithona_atlantica(KP033174)
agaccgatagcgaacaagtaccgtgagggaaagttgaaaagcactttgaagagagagttc
aagagtacgtgaaaccgcttagtagtaaacggaggggctctcgaagtcggcggtgacggt
tcagggtgacggcggggcggcctggggggtgggatccgcaaggaccctgtccctttgtcg
gctctgtcggcgcctgcacttcgttgccgccatacgcgacgaaccgtttctgacggaccg
agggcgtgggtgaagtttgcgggcttcggccttcaagccccgcgttcctggctctgtcgg
ggacgggtagtggagcgatctcttatagagagtgcccttgctggcacggttcgcatctct
gtcgcgagtaggtcggcggcccctccgacccgtcttgaaacacggac


>Oithona_davisae(KP033163)
agaccgatagcgaacaagtaccgtgagggaaagttgaaaagcactttgaagagagagttc
aagagtacgtgaaactgtatagtagtaaacggaggggttctcgaagtcggcggtgacggt
tcagggtgacggcggggcggcctctggctctgagatctgcaaagactcgggttggttgtt
ggctctgtcggcgcctgcactccgttgccgcctcacgcaacgaaccgttgttggcgagcc
gagggcttgggtgaagttggggtgcctttttggtgcctcagccccgggttcctggccttg
tcggcgacgggtactggagtggtctcgtataacgagtgtcctcgttggcacgggctgcat
ctctgttgcgagtaggtcggcgacccctccgacccgtcttgaaacacggac


>Oithona_plumifera(KP033177)
agaccgatagcgaacaagtaccgtgagggaaagttgaaaagcactttgaagagagagttc
aagagtacgtgaaaccgcttagtagtaaacggagggactctcgaagtcggcggtgacggt
tcagggtgacgtcggggcggcctgggggcgtgggatccgcaaggaccctgtcctcttgtt
ggctctgtcggcgcctgcacttcgttgccgccatacgcgacgaaccgtttctgacggacc
gagggcgtgggtgaagtttgcggccttcgggcttcaagccccgcgttcctggctctgtcg
gggacgggtagtggagcgatctcttatagagagtgcccttgctggcacggttcgcatctc
tgtcgcgagtaggtcggcggtccctccgacccgtcttgaaacacggac


>Oithona_similis
agaccgatagcgaacaagtaccgtgagggaaagttgaaaagcactttgaagagagagttc
aagagtacgtgaaaccgcttagtagtaaacggagggactctcgaagtcggcggtgacggt
tcagggtgacggcggggcggcctgggggcgtgggatccgcaaggaccctgtccctttgtc
agctctgtcggcgcctgcacttcgttgccgccatacgcgatgaaccgttttcggcggacc
gagggcgygggtgaagtttgttggcttcggctttcaagccccgcgttcctggctctgtcg
gggacgggtagtggagcgatctcttatagagagtgccctwgctggcacggttcgcatctc
tatcgcgagtaggtcggcggtccctccgacccgtcttgaaacactgac


>Oithona_helgolandica
agaccgatagcgaacaagtaccgtgagggaaagttgaaaagcactttgaagagagagttc
aagagtacgtgaaaccgcttagtagtaaacggagggactctcgaagtcggcggtgacggt
tcagggtgacggcggggcggcctgggggcgtgggatccgcaaggaccctgtccctttgtc
agctctgtcggcgcctgcacttcgttgccgccatacgcgatgaaccgttcttggcggacc
gagggcgtgggtgaagtttgttggcctcggctttcaagccccgcgttcctggctctgtcg
gggacgggtagtggagcgatctcttatagagagtgcccttgctggcacggttcgcatctc
tatcgcgagtaggtcggcggtccctccgacccgtcttgaaacacggac


>Oithona_sp(JH)
agaccgatagcgaacaagtaccgtgagggaaagttgaaaagcactttgaagagagagttc
aagagtacgtgaaaccgcttagtagtaaacggaggggctctcgaagtcggcggtgacggt
tcagggtgacggcggggcggcctgggggcgtgggatccgcaaggaccctgtccacttgtc
ggctctgtcggtgcctgcacttcgttgccgccatacgcgacgaaccgtttctgacggacc
gagggcgtgggtgaagtttgcgggcctcggccttcaagccccgcgttcctggctctgtcg
gggacgggtagtggagcgatctcttatagagagtgtccttgctggcacggttcgcatctc
tgtcgcgagtaggtcggcggcccctccgacccgtcttgaaacacggac


>Oithona_nana
agaccgatagcgaacaagtaccgtgagggaaagttgaaaagcactttgaagagagagttc
aagagtacgtgaaactgtgtagtagtaaacggaggggttctcgaagtcggcgttggcggt
tcagggtgacggctgctgagctcaggggttgttgatctgcaaagacttcactcttgggtg
gcggtggctgacgcctgcactccgctggcgcctcacgcaacgaaccgttcggaccggacc
gaggctgtgggtgaagtttcaggcctagcttggagccccgcattcctggctctggaccgg
acgggtattggagcggtctcttatagagagtgtctttttggcacgggccgcatctctgtt
gcgagtaggtcggcgacccctccgacccgtcttgaaacacggac


>Oithona_simplex
agaccgatagcgaacaagtaccgtgagggaaagttgaaaagaactttgaagagagagttc
aaaagtacgtgaaactgtctgcagtagtaaacggacgggctctcgaagttgtcggcagtg
gttcaggcagaggacttgtcagcttgggcgtttgagatccgcaaggactctgcgtctaag
tcgggctggttcgctgctgcactccactgtcgtctcacgcaacgaaccgttcttgctgga
ccgagggccggggtgaagttttcgggtcttcggactcgggagcccctggttcctggcttc
ggcggggacgggtaattgagcggcctcgtatatcgagcatccctgctggtgcgggtcgca
tctctgttgcgagttgttcggcggcccgtccgacccgtcttgaaacacggac


>Safirina_sp1(JH)
agaccgatagcgaacaagtaccgtgagggaaagttgaaaagaactttgaagagagagttc
aatagtacgtgaaactgtttagtggtaaacggaggggttctcgaagtttgtgttggaggt
tcaagctaatggctgacggtcagtgcgtttgggttctgcaaagtctctttcgtactgtct
ctgatgtctttggccgcacttctctagcactgtacgcgacgaaccgttgtttccgttcca
gattggcttagtgaaaggcagtcttcgggctgctggcgctttgccttcaggaccggcggc
gacggggatttgagtggtctccttagagtgcttcggcacgggccgcatatctgtcgcgag
taggtcggtggcccctccgacccgtcttgaaacacggac


>Safirina_sp2(JH)
ataccgatagtaaacaagtaccgtgagggaaagttgaaaagaactttgaagagagagttc
aatagtacgtgaaactgtatactggtaaccggaggggttctcgaagtttgtgttggaggt
tcaagctaatggctgatggtcagggcgtttgggttctgcaaagtccctttcgttttgtct
ctgatgtttttggccgcacttctctagcactatacgcgacgaaccgttgctttcacctca
gattggcttagtggaaggtacacttgtgtgctggagctttgccttcagggttgcgggcga
cggggatttgagtggtctcttttgagtgcttcggcacgggctgcatatctgtcgcgagta
ggtcggtggcccctccgacccgtcttgaaacacggac


>Copellina_sp(JH)
agaccgatagcgaacaagtaccgtgagggaaagttgaaaagaactttgaagagagagttc
aatagtacgtgaaactgtttagtggtaaacggaggggttctcgaagtttgtgacagagat
tcacgttgaggctggttgtgcacggttttagttgatcagcaatgacttctgggctgtgtt
actgcttgctcttggctgcatttctctgttrctttgcgctacgaaccgttgtagccagct
ttgctttagtgcggtgaaaggcagttcgctgtcggcgctgtacttctggcaggttggccg
cgacggggatttgagtggtctcaytagagtgcytcggcacgggccgcgtatctgtagcga
gtaggtcggtggcccctccgacccgtcttgaaacacggac


>Acartia_longiremis2
agaccgatagcaaacaagtacagtgatggaaatttgaaaagaactttgaagaragagtta
agagtacgtgraactgtatggcagtaaacgcagccttcctcgaagtttccctggtgaacc
cagccttgggtttggccagcycctgtattcggatcagcaatgactgagtgcgggatgtct
gtctaatccacgggtgcaactttaccaggtgttacggtgggaactgttgggaccggacca
aaggctcgggatgaagttctctcttcggagttagctcctgatgtcctggcttcggatccg
acaggcatgtgaccaacttgtacagcaagcaacccttctgttgcggttggtcgtagtctc
caccgagtaggtcggtggaccctgtgacccgtcttgaaacactgac


>Acartia_sp
aggccaatagcaaacaagtaccgtgagggaaagttgaaaagaactttgaagagagagtca
aaagtgcgtgaaattgtcgattgacaaacgatgtaggggtctcaagccggcttccaaggg
gtccaaggaatagtggactggaagccaggctgagtcaacgccttcatagttgtgttgtaa
aggaagatagtagctgggaatagggtgccctgggcttagagttaaccaggcacccagtag
tattggcggcattgagccaaggctcgtagtttgaaggcaaggacggtaacatcgacccgt
cttgaaacacggac


>Acartia_tonsa
aggccaatagcaaacaagtaccgtgagggaaagttgaaaagaactttgaagagagagtca
aaagtgcgtgaaattgtcgattgacaaacgatgtaggggtctcaagccggcttccaaggg
gtccaaagagtagtgggctggaagcctggctgagtcaacgccttcatagttgtgttgtaa
aggaagatagtagctgggaatggggtgccctgggacagagctaaccaggcacccagtagt
attggcggcattgagccaaggctcgtagtttgaagggcaaggacggtaacatcgacccgt
cttgaaacacggac


>Euchirella_pulchra(JH)
agaccgatagcaaacaagtaccgtgagggaagattgaaaagaactttgaagagagagttc
aatagtacgtgaaactgtgtggtggtaaacggaggggttctcgaagtctctgtggggaac
tcaaccttggtgtcgggcggccagggcatgtccgatcagcaatgacggtgtgctctgtcc
ggcttggctctcgggtgcatttcccccgcagtttacagcaggaaccgtttggtacggacc
gaaggccctgggtgaagttgtcgcttatggtggcagccccgggtgwcctggctctgtgct
cgacgggtacgtgagaggactcgtacagcgagcaacgctctgttgcggttctcatctctc
tgctgagtaggtcggcggcccctccgacccgtcttgaaacacggac


>Ctenocalanus_vanus(JH)
agaccgatagcaaacaagtaccgtgagggaaaattgaaaagaactttgaagagagagttc
aatagtacgtgaaactgtgtggtggtaaacggaggggttctcgaagtctctgtggggaac
tcaaccttggtgtcgggcggtctgggcgtttccgatcagcaatgacggtgcgttcagtcc
tgcttggctcccgggtgcattttccccgcagtttacggcaggaaccgtttggctcgaatc
gaaggcctcgggtgaagttgtcggttctgctggcagccctgggtgtcctggcttcgcgct
cgacgggtacgtgagaggactcgtatagcgagcaacgctctgttgcggttctcatctctc
tgccgagtaggtcggcggcccctccgacccgtcttgaaacacggac


>Clausocalanus_lividus(JH)
agaccgatagcaaacaagtaccgtgagggaaaattgaaaagaactttgaagagagagttc
aagagtacgtgaaactgtgtggtggtaaacggaggggttctcgaagtctctgtggggaac
tcagcctcggtgtcgggcggtcagggtgtgtccgatcagcaatgacggcgctctctgtct
ggcttggctcctgggtgcattttctccgcagtttacggcaggaaccgtttggctcggatc
gaaggccctgggtgaagttgtcggttctgctggcagccccgggtgtcctggctccgcgcc
cgacgggtacgtgagaggactcgtatagcgagcaacgctctgttgcggttctcatctctc
tgccgagtaggtcggcggcccctccgacccgtcttgaaacacggac


>Clausocalanus_minor(JH)
agaccgatagcaaacaagtaccgtgagggaaaattgaaaagaactttgaagagagagttc
aagagtacgtgaaactgtgtggtggtaaacggaggggttctcgaagtctctgtggggaac
tcagcctcggtgttgggcggtcagggtgtgtccgatcagcaatgacggcgcgctttgtct
ggcttggctcctgggtgcattttctccgcagtttacggcaggaaccgtttggctcagatc
gaaggccctgggtgaagttgtcggttctgctggcagccctgggtgtcctggctctgcgcc
cgacgggtacgtgagaggactcgtatagcgagcaacgctctgttgcggttctcatctctc
tgccgagtaggtcggcggcccctccgacccgtcttgaaacacggac


>Scaphocalanus_sp(JH)
agaccgatagcaaacaagtaccgtgagggaagattgaaaagaactttgaagagagagttc
aatagtacgcgaaactgtgtggtggtaaacagaggggttctcgaagtttctgaggggaac
tcaaccttggtgtcgggcggtccgggtgtatctgatcagcaatgactgtgcgctctgtcc
ggcttggctctcgggtgcacttccccctcagtttacggcaggaactgtttggcacggacc
gaaggccacgggtgaagttgtcgcttctggtggcagccctgtgtctcctggctctgagcc
cgacaggtatgtgagaggactcgtatagcgagcaatgctctgttgcagttctcatctctc
tgccgagtaggtcggtggcccctctgacccgtcttgaaacacggac


>Scolecitrichidae_sp1(JH)
agaccgatagcaaacaagtaccgtgagggaagattgaaaagaactttgaagagagagttc
aatagtacgtgaaactgtgtggtggtaaacagaggggttctcgaagtttctgtggggaac
tcaaccttggtgttgggcagtcagggtgtgtctgatcagcaatgactgtgcgctctgtcc
ggctcggctctcgggtgcattttcccctcagtttacggcaggaactgtttggtacggacc
gaaggctgcgggtgaagttgtcgcttatggtggcagccctgcatgtcctggctctgaacc
cgacaggtacgtgagaggactcgtatagcgagcaatgctctgttgcagttctcatctctc
tgccgagtaggtcggtggcccctctgacccgtcttgaaacacggac


>Scolecitrichidae_sp2(JH)
agaccgatagcaaacaagtaccgtgagggaagattgaaaagaactttgaagagagagttc
aatagtacgtgaaactgtgtggtggtaaacagaggggttctcgaagtttctgtggggaac
tcaaccttggtgtcgggcagtcagggtgtgtctgatcagcaatgactgtgcactctgtcc
ggcttggctctcgggtgcatttccccctcagtttacggcaggaactgtttggcacagacc
gaaggccacgggtgaagttgtcgcttatggtggcagccctgtgtgtcctggctctgagcc
caacaggtacgtgagaggactcgtatagcgagcaatgctctgttgcggttctcatctctc
tgccgagtaggtcggtggcccctctgacccgtcttgaaacacggac


>Scolecitrichidae_sp3(JH)
agaccgatagcaaacaagtaccgtgagggaagattgaaaagaactttgaagagagagttc
aatagtacgtgaaactgtgtggtggtaaacagaggggttctcgaagtctctgaggggaac
tcaaccttggtgtctggcagtctgggcgtatctgatcagcaatgactgttcgccttgcct
ggcctgactctcgggtgcatttccccctcagtttacggcaggaactgtttggcacggacc
tgtggccacgggtgaagttgtcgcttatggtggcagccctgtgtgacctggctccgagcc
ggacaggtattttgagaggactcgtatagcgagcaatgctctgttgcagttctcatctct
ctgccgagtaggtcggtggcccctctgacccgtcttgaaacacggac


>Scolecitrichidae_sp4(JH)
agaccgatagcaaacaagtaccgtgagggaagattgaaaagaactttgaagagagagttc
aatagtacgtgaaactgtgtggtggtaaacagaggggttctcgaagtttctgaggggaac
tcaaccttggtgttgggcagtcagggcgtatccgatcagcaatgactgtgcgctctgtcc
ggctcggctctcgggtgcacttccccctcagtttacggcaggaactgtttggcacggacc
gaaggccgcgggtgaagttgtcgcttatggtggcagccctgtgtgtcctggctctgcgcc
cgacaggtatgtgagaggactcgtatagcgagcaatgctctgttgcagttctcatctctc
tgccgagtaggtcggtggcccctctgacccgtcttgaaacacggac


>Spinocalanus_sp(JH)
agaccgatagcaaacaagtaccgtgagggaaaattgaaaagaactttgaagagagagttc
aatagtacgtgaaactgtgtggtggtaaacggaggggttctcgaagtctccctggggcac
tcaaccttggtggcaggcagtcgggctgtgcgtgatcagcaatgacaccgcgtcccgtct
ggccagcctctcgggtgcatttcccccggggttcacggcaggaaccgttgggaccggacc
gaaggccctggacgaagttgtcgcttatggtggcagccccgggtgtcctggctctggacc
cgacgggtacgtgagaggactcgtacagcgagcaacgcccctgttgcggtcctcatctct
ctgccgagtaggtcggcggcccctccgacccgtcttgaaacacggac


>Spinocalanidae_sp(JH)
agaccgatagcaaacaagtaccgtgagggaaaattgaaaagaactttgaagagagagttc
aatagtacgtgaaactgtgtggtggtaaacggaggggttctcgaagtctccgtggggtac
tcaaccttggtggtgggtggtcgggccgcgtgtgatcagcaatgacgccgtggctcgtcc
ggccctcctcccgggtgcatttcccccgcggttcacggcaggaaccattgggaccggacc
gaaggccccaggtgaagttgtcgcttatggtggcagcccttgggtgccctggctctgggc
ctgacgggtacgtgagaggactcgtatagcgagcaacgctctgttgcagtcctcatctct
ctgccgagtaggtcggtggcccctctgacccgtcttgaaacacggac


>Spinocalanus_spinosus(JH)
agaccgatagcaaacaagtaccgtgagggaaaattgaaaagaactttgaagagagagttc
aatagtacgtgaaactgtgtggtggtaaacggaggggttctcgaagtctccgtggggtac
tcaaccttggtggcgggcagctgggccgagtgcgatccgcaaagacgcctcggcctgctg
cagcctgcctctcgggtgcatttcccccgcggttcacggcaggaaccgttgcgaccggac
cgaaggccccgagtgaagttgtcgcttatggtggcagccctgggtgtcctggctctggct
gtgacgggtacgtgagaggactcgtatagcgagcaacgctctgttgcggtcctcatctct
ctgccgagtaggtcggcggcccctccgacccgtcttgaaacacggac


>Haloptilus_sp(JH)
agaccgatagcaaacaagtaccgtgagggaagattgaaaagaactttgaagagagagttc
aagagtacgtgaaactgtgtggtggtaaacggaggggttctcgaagtttctgagggggac
tcaaccttggtggcgactcggcctggctgtgtgggatcagcaatgactcatcggtcggtg
tccgtttgcctcccggacgcactttctcctcagtttacggcaggaaccgttaggagcgga
ccaaaggctcggggtgaagttgtcggttatgctggcagcccccggtgtcctggctttgca
cctgacgggtatgtaagcggactcgtatagcgagcaattctctattgcggttcgcatctc
tctgccgagtaggtcggtggcccctccgacccgtcttgaaacacggac


>Calocalanus_sp3(JH)
agaccgatagcaaacaagtacggtgacggaagattgaaaagaactttgaagagagagttc
aatagtacatgaaactgtgtggtggtaaacggagggattcttgaagtttccgtcaagaac
tcagccttggtgttgggcagtcgggtgccgtctgatcagcaatgacagcagtgccagtcg
tgcttggctcacgggtgcattttcttggcggtttacggcaggaactgtttgcctgttgac
ctatggccccgggtgaagttataggcctagcctgtagccctgggtgtcctggctccacag
cagacaggtaattgagaggactcgtatagcgagcaatgctctgttgcggttctcatctct
ctgccgagtatgtcagggtccctccgacccgtcttgaaacacggac


>Calocalanus_sp4(JH)
agaccgatagcaaacaagtacggtgacggaagattgaaaagaactttgaagagagagttc
aatagtacatgaaactgtgtggtggtaaacggagggattcttgaagtttctgtgaagaac
tcagccttggtgtgaggcagtctggttctatctgatcagcaatgacagtggggctagtct
ggctttgctcacgggtgcattttctttgcagtttacggcaggaaccatttggcgttgatc
tatggctctgggtgaagttacaggcctagcttgtagccctggatgtcctgactccacacc
agatgggtaattgaggaaactcgtatagcgagcaatgctctgttgcagtttccatctctc
tgccgagtaggtcagaggtccctccgacccgtcttgaaacacggac


>Corycatus_sp2(JH)
agaccgatagcgaacaagtaccgtgagggaaagttgaaaagaactttgaagagagagttc
aatagtacgtgaaactgtttagtggtaaacggaggggttctcgaagtctgtgttggaggt
tcaagctattgggtgatggtgcattagtttgtgttctgcaaagtcactttctggtgctct
ctgatctcactggctgcatttctccagcactttacgctacgaaccgttcttattgtccca
gacatccttagtgaaaggtacctcggtgctggcgctttgggttgaggtgcaagagggacg
gggatttgagtggtctccttagagtgcttcggcacgggccgcatatctgtagcgagtagg
tcggtggcccctccgacccgtcttgaaacacggac


>Microstella_sp1(JH)
agaccgatagcgaacaagtaccgtgagggaaagttgaaaagaactttgaagagagagttc
aagagtacgtgaaactgtgcagaggtaaacggaggcgttcctcgaaggttcggcgggagg
ttcaggctcggccggggtcttgcgtcggtgctgggatccgcaaggacctctccggcgttt
aggcctctgcctggctgcactcctcccgtcgtgacgcgacgaaccgcttgggctgggcga
ttgcccggggtgaagttgggggctcgtccctcagcccccggtgtctttctcccccggccc
cggcggggagagtttgggccggcgcgtatagcgcgtgtcgtgctgacaccgctggccccc
tccgtcgcgagtaggtcggcggcgcctccgacccgtcttgaaacacggac


>Microstella_sp2(JH)
agaccgatagcgaacaagtaccgtgagggaaagttgaaaagaactttgaagagagagttc
aagagtacgtgaaactgtgcagaggtaaacggaggcgttcctcgaaggttcggcgggagg
ttcaggctcggccggggtcttgcgtcggtgctgggatccgcaaggaccctctccggcgtt
taggcctctgcctggctgcactcctcccgtcgtgacgcgacgaaccgcttgggctgggcg
attgcccggggtgaagttgggggctcgtccctcagcccccggtgtctttctcccccggcc
ccggcggggagagtttgggccggcgcgtatagcgcgtgtcgtgctgacaccgctggcccc
ctccgtcgcgagtaggtcggcggcgcctccgacccgtcttgaaacacggac


>Microstella_sp3(JH)
agaccgatagcaaacaagtaccgtgagggaaagttgaaaagaactttgaagagagagttc
aagagtacgtgaaactgtgtagtggtaaacggaggcgtgctcgaagtctgagcaggaggt
tcaggttttttgctgggcgctctgggccaacttgatctgtaaagacatttggctctctgc
ggcccttcaaattgctgcacttctcttgctcttcacacgacgaactgctggcggtggacc
gagggcgagggtgaagttggggacttgtgccccagccccgcgttcctggctctgccgccg
gcaggcaaagagctggctcgtatagcgagtgtctcactggcacggccagcctctctgtcg
tgagtaggtcggcggcgcctccgacccgtcttgaaacacggac


>Paracandacia_bispinosa(JH)
ataccgatagcaaacaagtacagtgatggaaatttgaaaagaactttgaagagagagtta
atagtacgtgaaactgtatggtagtaaacgcagcctccctcgaagtgcagcattgtggac
ccaacctaagcgtgtagttgcatggctgtctgtccggagccgttaaaagcctggtagatg
ctgtggtttcagctgtgcgtcgcgggtgcatttctacatgcttgactgtaggaactgttg
gacttggactgaaggcccagggtggagaccgaactggctgtagtggccggcacggacccc
gtcggtgtcctggctcctcgttcgacaggcaattaggccggcgcttatagagcgcaatcg
ttgctattgcaaccggtcgttccctacagagtaggtcggcgaaggctgcgacccgtcttg
aaacacggac


>Pontellina_plumata(JH)
agaccgatagcaaacaagtacagtgatggaaatttgcaaagaactttgaagagagagtta
aaagtacgtgaaactgtgtggttgtaaacgaagcctccctcgaagtgttcccgggcgaac
ccaacctagggctggggcagctcttgccacctgatcagcaatgactggtggcgggatgct
tgctctggccacgggtgcatctttgcccgggtttacggcaggaactgttgggactggacc
gaaggcctgggatgaagttttcgcttcggcgttagctcccggtgtcctggctccggaccc
gacaggcaaatccgtgcggacttgtacagcaagcaacgcttctgttgcggtccgccgttc
cctgccgagtaggtcggtgaaggcttcgacccgtcttgaaacacggac


>Labidocera_detrancata(JH)
agaccgatagcaaacaagtacagtgatggaaatttgaaaagaactttgaagagagagtta
agagtacgtgaaactgtatggtggtaaacggagccttcctcgaagttctccgggtggacc
caacctagggatgaggcagccctgggcatcagatcagcaatgactggtgtctgggcgttt
gctttgttcaagggtgcatctccatccggtgttacggtaggaactcttgagacgggaccg
aaggcctgggatgaagttttcgcttcggcgtcagctcccggtgtcctggctcctggctcg
agaggcttttgactggcttgtacagcaagcaacccttctgttgcggccagtcattcccta
tcgagtaggtcggtggaggctccgacccgtcttgaaacacgggc


>Acrocalanus_longicornis(JH)
agaccgatagcaaacaagtacggtgacggaagattgaaaagaactttgaagagagagttc
aatagtacgtgaaactgtgtggtggtaaacggaggggttctcgaagtttctgtgtggaac
tcagccttggagtggggcagtcaggttgtatctgatcagcaatgactctgcagcttgtct
ggctctgctcacgggtgcatttcccacgcagtttacggtaggaactgtttagcgcagacc
taaggctctgggagaagttgtaggcctagcttgcagccctggatgttctggctttgcact
agacaggtatttgaggaaactcgtatagcgagcaatgctctgttgcggtttccatctctc
taccgagtaggtcggtggcccctccgacccgtcttgaaacacggac


>Calanus_sinicus(JH)
agaccgatagcaaacaagtacggtgacggaagattgaaaagaactttgaagagagagttc
aatagtacgtgaaactgtgtggtggtaaacggaggggttctcgaagtttctgtggggaac
tcagccttggtgtcgcgtggccctgtcgtatccgatcagcaatgacggtgcggcttggcc
gacgtgtctctcgggtgcatttcccccgcagtttacggcaggaactgtttggagcgcacc
gaaggcctcgggtgaagttgttggttctgctggcagccctgggtgtcctggcttcgcacc
agacaggtacgtgagaggactcgtatagcgagcaatgctctgttgcggttctcatctctc
tgccgagtaggtcggcggcccctccgacccgtcttgaaacacggac


>Calocalanus_contractus(JH)
agaccgatagcaaacaagtacggtgacggaagattgaaaagaactttgaagagagagttc
aacagtacatgaaactgtgtggtggtaaacggagggattcttgaagtttctgtgaagaac
tcagccttggtgttgagcagtctggttctgtctgatcagcaatgacagcggtgctagtct
ggcttggctcacgggtgcattttctttgcagtttacggcaggaaccatttggcgttgacc
tatggctctgggtgaagttacaggcctagcttgtagccctggatgtcctggctccacacc
agatgggtacttgaggagactcgtatagcgagcaatgctctgttgcggtttccatctctc
tgccgagtaggtcagaggtccctccgacccgtcttgaaacacggac


>Calocalanus_curtus(JH)
agaccgatagcaaacaagtacggtgacggaagattgaaaagaactttgaagagagagttc
aatagtacatgaaactgtgtggtggtaaacggagggattcttgaagtttctgtgaagaac
tcagccttggtgtgaggcagtctggttctatctgatcagcaatgacagtggggctagtct
ggctttgctcacgggtgcattttctttgcagtttacggcaggaaccatttggcgttgatc
tatggctctgggtgaagttacaggcctagcttgtagccctggatgtcctgactccacacc
agatgggtaattgaggaaactcgtatagcgagcaatgctctgttgcagtttccatctctc
tgccgagtaggtcagaggtccctccgacccgtcttgaaacacggac


>Calocalanus_gracilis(JH)
agaccgatagcaaacaagtacggtgacggaagattgaaaagaactttgaagagagagttc
aatagtacatgaaactgtgtggtggtaaacggagggattcttgaagtttctgtgaagaac
tcagccttggtgttaggcagtctggttctgtccgatcagcaatgacggcggtgctagtct
ggcttggctcacgggtgcattttctttacagtttacggcaggaaccatttggcgttgacc
tatggctctgggtgaagttacaggcctagcttgtagccctggatgtcctggctccacacc
agatgggtaattgaggagactcgtatagcgagcaatgctctgttgcggtttccatctctc
tgccgagtaggtcagaggtccctccgacccgtcttgaaacacggac


>Calocalanus_minutus(JH)
agaccgatagcaaacaagtacggtgacggaagattgaaaagaactttgaagagagagttc
aatagtacatgaaactgtgtggtggtaaacggagggattcttgaagtttctgtgaagaac
tcagccttggtgttaggcagtctggttctatctgatcagcaatgacagtggggctagtct
ggcttggctcacgggtgcattttctttgcagtttacggcaggaaccatttggcgttgacc
tatggcttcgggtgaagttacaggcctagcttgtagccctggatgtcctggctccacacc
agatgggtaaaagaggagactcgtatagcgagcaatgctctgttgcggtttccatctctc
tgccgagtaggtcagaggtccctccgacccgtcttgaaacacggac


>Calocalanus_nambiensis(JH)
agaccgatagcaaacaagtacggtgacggaagattgaaaagaactttgaagagagagttc
aacagtacatgaaactgtgtggtggtaaacggagggattcttgaagtttctgtgaagaac
tcagccttggtgttgggcagtctggctctgtctgatcagcaatgacagtggggctagtct
ggctcggctcacgggtgcattttctttgcagtttacggcaggaaccatttggcgttgacc
tatggctctgggtgaagttacttgcctagcttgtagccctggatgtcctggctccacacc
agatgggtaattgaggaaactcgtatagcgagcagtgctctgctgcagtttccatctctc
tgccgagtaggtcagaggtccctccgacccgtcttgaaacacggac


>Calocalanus_parvpninus(JH)
agaccgatagcaaacaagtacggtgacggaagattgaaaagaactttgaagagagagttc
aatagtacatgaaactgtgtggtggtaaacggatggattcttgaagtttctgccaagaac
tcagccttggtgttgggcagtggggtcctgtctgatcagcaatgacagcagggctcctca
ggtctggctcacgggtgcattttcttggcagtttacggcaggaaccgtttggaggtgacc
tatggctttgggtgaagttacaggcctagcttgtagccccggatgtcctggctccccacc
agacgggtaattgaggagactcgtatagcgagcaatgctctgttgcagtttccatctctc
tgccgagtaggtcagcggtccatccgacccgtcttgaaacacggac


>Calocalanus_plumulosus(JH)
agaccgatagcaaacaagtacggtgacggaagattgaaaagaactttgaagagagagttc
aatagtacatgaaactgtgtggtggtaaacggagggattcttgaagtttctgtgaagaac
tcagccttggtgttgggcagtctggtattatctgatcagcaatgacagtggtgctagtct
tgtttagctcacgggtgcattttctttgcagtttacggcaggaactgtttggagttgacc
tatggcttcgggtgaagttacagacctagtttgtagccctggatgtcctggctccacatc
agacaggtatttgaggagactcgtatagcgagcaatgctctgttgcggtttccatctctc
tgccgagtatgtcagggtccctccgacccgtcttgaaacacggac


>Calocalanus_pubes(JH)
agaccgatagcaaacaagtacggtgacggaagattgaaaagaactttgaagagagagttc
aatagtacatgaaactgtgtggtggtaaacggagggattcttgaagtttctgtgaagaac
tcagccttggtgttgggcagtctggttctatctgatcagcaatgacagtggggctagtct
ggcttggctttcgggtgcattttctttgcagtttacggcaggaaccgtttggagttgacc
aatggcttcaggtgaagttgcaggcctagcttgcagccctgggtgtcctggctccacacc
agacgggtaattgagaggactcgtatagcgagcaatgctctgttgcggttctcatctctc
tgccgagtaggtcagtggtccctccgacccgtcttgaaacacggac


>Calocalanus_stylirenis(JH)
agaccgatagcaaacaagtacggtgacggaagattgaaaagaactttgaagagagagttc
aacagtacatgaaactgtgtggtggtaaacggacggattcttgaagtttctgtgaagaac
tcagccttggtgtcgagcagtctggttctatctgatcagcaatgacagtggtgctagtct
tgcctggctcacgggtgcattttctttgcagtttacggcaggaaccatttggcggtgacc
tatggctctgggtgaagttacaggcctagcttgtagccctggatgtcctggctccccacc
agatgggtaattgaggagactcgtatagcgagcaatgctctgttgcagtttccatctctc
tgccgagtaggtcagaggtccgtccgacccgtcttgaaacacggac


>Candacia_bipinnata(JH)
ataccgatagcaaacaagtacagtgatggaaatttgaaaagaactttgaagagagagtta
agagtacgtgaaactgtatggtagtaaacgcagccttcctcgaagtttcctcgtgtggat
ccaacctaagagcaatgagcgctttgtcctgtgctgagcagcaatgccggctgggttgat
ggcagttttttgtctcgcgggtgcatcttcacacgttgttactgtaggaaccgttggccg
cttgcacctaaggcctgggatgaagttttggctgtctgtagtgggcggccgaagctcccg
gtgtcctggctgcgagtccgacgggcaatatggccgacttgtatagcaagcaacccttgc
tgttgcggttggccattccctacagagtaggtcggcggaggctgcgacccgtcttgaaac
acggac


>Candacia_curta(JH)
ataccgatagcaaacaagtacagtgatggaaatttgaaaagaactttgaagagagagtta
agagtacgtgaaactgtatggtagtaaacgcagccttcctcgaagtttcctcgtgtggat
ccagcctaagagcggcgggtgccccggtctgtgctgagcagcaatgccrgctggactggg
tggtctgcctgtcgtgtcgcgggtgcatcttcacacgttgttactgtaggaaccgttggc
gcctgctccaaaggcctgggatgaagtttcaactgtctgtagtgggcggtcgaagctccc
ggtgtcctggcggcgggcccgacgggcaatatggccgacttgtatagcaagcaaccgctg
ctgttgcggttggccattccctacagagtaggtcggcggaggctgcgacccgtcttgaaa
cacggac


>Chiridius_poppei(JH)
agaccgatagcaaacaagtaccgtgagggaagattgaaaagaactttgaagagagagttc
aatagtacgtgaaactgtgtggtggtaaacggaggggttctcgaagtctctgtggggaac
tcaaccttggtgccgagcagtcagggtgtatccgatcagcaatgacggtgcgctctgtct
ggcctggctctcgggtgcatttcccccgcagtttacggcaggaaccgtttggctcggacc
gaaggcctcgtgtgaagttgtcgcttctggtggcagcctcgggtgtcctggctctgagcc
cgacgggtacgtgagaggactcgtatagcgagcaacgctctgttgcggttctcatctctc
tgccgagtaggtcggtggcccctccgacccgtcttgaaacacggac


>Clausocalanus_arcuicornis(JH)
agaccgatagcaaacaagtaccgtgagggaaaattgaaaagaactttgaagagagagttc
aagagtacgtgaaactgtgtggtggtaaacggaggggttctcgaagtctctgtggggaac
tcagcctcggtgtcgggcggtcagggtgtgtccgatcagcaatgacggcgctctctgtct
ggcttggctcctgggtgcattttctccgcagtttacggcaggaaccgtttggctcggatc
gaaggccctgggtgaagttgtcggttctgctggcagccccgggtgtcctggctccgcgcc
cgacgggtacgtgagaggactcgtatagcgagcaacgctctgttgcggttctcatctctc
tgccgagtaggtcggcggcccctccgacccgtcttgaaacacggac


>Clausocalanus_farrani(JH)
agaccgatagcaaacaagtaccgtgagggaaaattgaaaagaactttgaagagagagttc
aagagtacgtgaaactgtgtggtggtaaacggaggggttctcgaagtttctgtggggaac
tcagcctcggtgtcgggcggtcagggtgtgtccgatcagcaatgacggcgctctctgtct
ggcttggctcctgggtgcattttctccgcagtttacggcaggaaccgtttggctcggatc
gaaggccctgggtgaagttgtcggttctgctggcagccctgggtgtcctggctcygcgcc
cgacgggtacgtgagaggactcgtatagcgagcaacgctctgttgcggttctcatctctc
tgccgagtaggtcggcggcccctccgacccgtcttgaaacacggac


>Clausocalanus_furcatus(JH)
agaccgatagcaaacaagtaccgtgagggaaaattgaaaagaactttgaagagagagttc
aagagtacgtgaaactgtgtggtggtaaacggaggggttctcgaagtctctgtggggaac
tcagcctcggtgtcgggcggtcagggtgtgtccgatcagcaatgacggcgcgctttgtcc
ggcttggctcctgggtgcattttctccgcagtttacggcaggaaccgtttggctcggatc
gaaggctctgggtgaagttgtcggttctgctggcagccccgggtgtcctggctccgcgcc
cgacgggtaactgagaggactcgtatagcgagcaacgctctgttgcggttctcatctctc
tgccgagtaggtcggcggcccctccgacccgtcttgaaacacggac


>Clausocalanus_mastigophorus(JH)
agaccgatagcaaacaagtaccgtgagggaaaattgaaaagaactttgaagagagagttc
aagagtacgtgaaactgtgtggtggtaaacggaggggttctcgaagtctctgtggggaac
tcagcctcggtgtcgggcggtcagggtgtgtccgatcagcaatgacggcgctctctgtct
ggctyggctcctgggtgcattttctccgcagttyacggcaggaaccgtttggctcggatc
gaaggccctgggtgaagttgtcggttctgctggcagccccgggtgtcctggctccgcgcc
cgacgggtacgtgagaggactcgtatagcgagcaacgctctgttgcggttctcatctctc
tgccgagtaggtcggcggcccctccgacccgtcttgaaacacggac


>Clausocalanus_parapergens(JH)
agaccgatagcaaacaagtaccgtgagggaaaattgaaaagaactttgaagagagagttc
aagagtacgtgaaactgtgtggtggtaaacggaggggttctcgaagtctctgtggggaac
tcagcctcggtgtcgggcggtcagggtgtgtccgatcagcaatgacggcgctctctgtct
ggcttggctcctgggtgcattttctccgcagtttacggcaggaaccgtttggctcggatc
gaaggccctgggtgaagttgtcggttctgctggcagccccgggtgtcctggctccgcgcc
cgacgggtacgtgagaggactcgtatagcgagcaacgctctgttgcggttctcatctctc
tgccgagtaggtcggcggcccctccgacccgtcttgaaacacggac


>Clausocalanus_paululus(JH)
agaccgatagcaaacaagtaccgtgagggaaaattgaaaagaactttgaagagagagttc
aagagtacgtgaaactgtgtggtggtaaacggaggggttctcgaagtctctgtggggaac
tcagcctcggtgtcgggcggtcagggtgtgtccgatcagcaatgacggcgctctttgtcc
ggcttggctcctgggtgcattttctccgcagtttacggcaggaaccgtttggctcggatc
gaaggctctgggtgaagttgtcggttctgctggcagccccgggtgtcctggctccgcgcc
cgacgggtaactgagaggactcgtatagcgagcaacgctctgttgcggttctcatctctc
tgccgagtaggtcggcggcccctccgacccgtcttgaaacacggac


>Clausocalanus_pergens(JH)
agaccgatagcaaacaagtaccgtgagggaaaattgaaaagaactttgaagagagagttc
aagagtacgtgaaactgtgtggtggtaaacggaggggttctcgaagtctctgtggggaac
tcagcctcggtgtcgggcggtcagggtgtgtccgatcagcaatgacggygctctctgtct
ggcttggctcctgggtgcattttctccgcagtttacggcaggaaccgtttggctcggatc
gaaggccctgggtgaagttgtcggttctgctggcagccccgggtgtcctggctccgcgct
cgacgggtacgtgagaggactcgtatagcgagcaacgctctgttgcggttctcatctctc
tgccgagtaggtcggcggcccctccgacccgtcttgaaacacggac


>Delibus_nudus(JH)
agaccgatagcaaacaagtacggtgacggaagattgaaaagaactttgaagagagagttc
aatagtacgtgaaactgtgtggtggtaaacggagcaattctcgaagtttctatcgggaac
tcagccttggagtggggcggtctggttgtgtctgatcagcaatgacagtgcggctagttc
ggctcggctcacgggtgcatttccccggtagtttacggcaggaactgtttagtgcagacc
taaggccctgggagaagttataggcctagcttgtagccctgggtgtcctggctccgcgct
agacaggtatttgaggagactcgtatagcgagcaatgctctgttgcggtttccatctctc
tgccgagtaggtcgctggttgctccgacccgtcttgaaacacggac


>Eucalanus_hyalinus(JH)
agaccgatagcaaacaagtaccgtgagggaagattgaaaagaactttgaagagagagttc
aatagtacgtgaaactgtgtggtggtaaacggaggggttctcgaagtttccgtggggaac
tcaaccttggtggtctgcagccttgtcgtatttgatcagcaatgactttgcgtcttgtcc
tgctctcctctcgggtgcatttcccccgcggttaacgacaggaaccgtttggcttggacc
gaagggcttgggtgaagttgtcggttctgctggcagccccttgttcctggctccacgcca
gacgggtacgggagaggactcgtatatcgagcaatgctctgttgccgttctcatctctct
gtcgagtaggtcggtggcccctccgacccgtcttgaaacacggac


>Euchaeta_longicornis(JH)
agaccgatagcaaacaagtaccgtgagggaagattgaaaagaactttgaagagagagttc
aatagtacgtgaaactgtgtggtggtaaacggaggggttctcgaagtctctgcggggaac
tcaaccttggtgccgggcggtctgggcgtgtccgatcagcgatgacggcgcgtcctctcc
ggctcggctctcgggtgcatttcccccgcagtttacggcaggaaccgtttggctcggacc
gaaggcctcgggtgaagttgtcgcttacggtggcagccccgggtgtcctggctccgcgcc
cgacgggtacgcgagaggactcgtatagcgagcaacgctctgttgcggttctcatctctc
tgccgagtaggtcggcggcccctccgacccgtcttgaaacacggac


>Euchaeta_plana(JH)
agaccgatagcaaacaagtaccgtgagggaagattgaaaagaactttgaagagagagttc
aatagtacgtgaaactgtgtggtggtaaacggaggggttctcgaagtctctgcggggaac
tcaaccttggtgcagggcggtctgggcgtgtccgatcagcgatgacggcgcgttctctcc
ggctcggctctcgggtgcatttcccccgcagtttacggcaggaaccgtttggctcggacc
gaaggcctcgggtgaagttgtcgcttttggcggcagccccgggtgtcctggctccgcgcc
cgacgggtacgcgagaggactcgtatagcgagcaacgctctgttgcggttctcatctctc
tgccgagtaggtcggcggcccctccgacccgtcttgaaacacggac


>Lucicutia_gaussae(JH)
agaccgatagcaaacaagtaccgtgagggaagattgaaaagaactttgaagagagagttc
aagagtacgtgaaactgtatggtggtaaacggaggggctctcgaagtttctgagggggac
tcaaccttggtggcggtcagcctgggcgtatctgatcagcaatgactctgcgctctgtcc
tgtctgcctcccggacgcactttctcctcagtttacggcaggaactgtttggagcaaacc
aaaggccctgggtgaagttgttgcttatggtggcagccccgggtgtcctggctttgcgcc
agacaggtatgtaagcggactcgtatagcgagcaatgtctctgttgcggttcgcatctct
ctgccgagtaggtcggtggcccctccgacccgtcttgaaacacggac


>Lucicutia_gemina(JH)
agaccgatagcaaacaagtaccgtgagggaagattgaaaagaactttgaagagagagttc
aagagtacgtgaaactgtgtggtggtaaacggaggggctctcgaagtttctgagggggac
tcaaccttggtggtggtcggccagggcgtatctgatcagcaatgactctgcgctctgtcc
cgtctgcctcccggacgcactttctcctcagtttacggcaggaactgtttgaagcgaacc
taaggcctgtggtgaagttgtcggttatgctggcagcccgcggtgtcctggctttgcgtc
agacaggtatgtaagcggactcgtatagcgagcaatcgtctgttgcggttcgcatctctc
tgccgagtaggtcggtggcccctccgacccgtcttgaaacacggac


>Mesocalanus_lighti(JH)
agaccgatagcaaacaagtacggtgacggaagattgaaaagaactttgaagagagagttc
aatagtacgtgaaactgtgtggtggtaaacggaggggttctcgaagtttctgtggggaac
tcagccttggtgtcgcgtggccctgtagtgtccgatcagcaatgacggtgctgcttggcc
gacgtgtctctcgggtgcatttcccccgcagtttacggcaggaactgtttggagcgcacc
gaaggccctgggtgaagttgtcggttctgctggcagccccgggtgtcctggcttcgcacc
agacaggtacgtgaggggactcgtatagcgagcaatgctctgttgcggttcccatctctc
tgccgagtaggtcggtggcccctccgacccgtcttgaaacacggac


>Mesocalanus_tenuicornis(JH)
agaccgatagcaaacaagtacggtgacggaagattgaaaagaactttgaagagagagttc
aatagtacgtgaaactgtgtggtggtaaacggaggggttctcgaagtttctgtggggaac
tcagccttggtgtcgcgtggccctgtagtgtccgatcagcaatgacggtgctgcttggcc
gacgtgtctctcgggtgcatttcccccgcagtttacggcaggaactgtttggagcgcacc
gaaggccctgggtgaagttgtcggttctgctggcagccccgggtgtcctggcttcgcacc
agacaggtacgtgaggggactcgtatagcgagcaatgctctgttgcggttcccatctctc
tgccgagtaggtcggtggcccctccgacccgtcttgaaacacggac


>Paracalanus_aculeatus(JH)
agaccgatagcaaacaagtacggtgacggaagattgaaaagaactttgaagagagagttc
aatagtacgtgaaactgtgtggtggtaaacggaggggttctcgaagtttctgtagggtac
tcagccttggagttgggctgtctggtggtatcggatcagcaatgaccgtgccgctagtca
ggcttggctcacgggtgcatttcccctgcagtttacggcaggaactgtttagcgcagacc
taaggctctgggtgaagttggaggcctagctttcagccctggatgttctggctttgcact
agacaggtacttgaggagactcgtatagcgagcaatgctctgttgcggtttccatctctc
tgccgagtaggtcggtggcccctccgacccgtcttgaaacacggac


>Paracalanus_gracilis(JH)
agaccgatagcaaacaagtacggtgacggaagattgaaaagaactttgaagagagagttc
aatagtacgtgaaactgtgtggtggtaaacggaggggttctcgaagtttctgtagggtac
tcagccttggagttgggcggtctggtggtatccgatcagcaatgacggtgctgctagtct
ggcttggctcacgggtgcatttcccctgcagtttacggcaggaactgtttagagcagacc
taaggctctgggtgaagttggaggcctagctttcagccctggatgttctggctttgcact
agacaggtacttgaggagactcgtatagcgagcaatgctctgttgcggtttccatctctc
tgccgagtaggtcggtggcccctccgacccgtcttgaaacacggac


>Paracalanus_nanus(JH)
agaccgatagcaaacaagtacggtgacggaagattgaaaagaactttgaagagagagttc
aatagtacgtgaaactgtgtggtggtaaacggaggggttctcgaagtttctggagggaac
tcagccttggagtggggctgtctggttgtatccgatcagcaatgacggtgcagctagtca
ggctctgttcacgggtgcatttccccttcagtttacggcaggaaccgtttagcgcagacc
taaggctctgggtgaagttacaggcctagcttgtagccctggatgttctggctttgtgct
agacgggtacttgaggagactcgtatagcgagcaatgctctgttgcggtttccatctctc
tgccgagtaggtcggtggcccctccgacccgtcttgaaacacggac


>Paracalanus_parvus_H1(JH)
agaccgatagcaaacaagtacggtgacggaagattgaaaagaactttgaagagagagttc
aatagtacgtgaaactgtgtggtggtaaacggaggggttctcgaagtttctggagggaac
tcagccttggagtggggctgtctggttgtatctgatcagcaatgacagtgcggctagtca
ggctctgttcacgggtgcatttccccttcagtttacggcaggaaccgtttagtgcagacc
taaggctctgggtgaagttataggcctagcttgtagccccggatgttctggctttgcgct
agacgggtaattgaggagactcgtatagcgagcaatgctctgttgcagtctccatctctc
tgccgagtaggtcggtggcccctccgacccgtcttgaaacacggac


>Paracalanus_parvus_H2(JH)
agaccgatagcaaacaagtacggtgacggaagattgaaaagaactttgaagagagagttc
aatagtacgtgaaactgtgtggtggtaaacggaggggttctcgaagtttctggagggaac
tcagccttggagtggggctgtctggttgtatctgatcagcaatgactgtgcagctagtca
ggctctgttcacgggtgcatttccccttcagtttacggcaggaactgtttagtgcagacc
taaggctctgggtgaagttataggcctagcttgtagccccggatgttctggctttgcgct
agacaggtaattgaggagactcgtatagcgagcaatgctctgttgcagtctccatctctc
tgccgagtaggtcggtggcccctccgacccgtcttgaaacacggac


>Paracalanus_parvus_H3(JH)
agaccgatagcaaacaagtacggtgacggaagattgaaaagaactttgaagagagagttc
aatagtacgtgaaactgtgtggtggtaaacggaggggttctcgaagtttctggagggaac
tcagccttggagcggggctgtctggttgtatccgatcagcaatgacggtgcggccagtca
ggctctgttcacgggtgcatttccccttcagtttacggcaggaaccgtttagtgcagacc
taaggctctgggtgaagttayaggcctagcttgtagccccggatgttctggctttgcgct
agacgggtaattgaggagactcgtatagcgagcaatgctctgttgcagtctccatctctc
tgccgagtaggtcggtggcccctccgacccgtcttgaaacacggac


>Paracalanus_parvus_H4(JH)
agaccgatagcaaacaagtacggtgacggaagattgaaaagaactttgaagagagagttc
aatagtacgtgaaactgtgtggtggtaaacggaggggttctcgaagtttctggagggaac
tcagccttggagcggggctgtctggttgtatccgatcagcaatgacggtgcagccagtca
ggctctgttcacaggtgcatttccccttcagtttacggcaggaaccgtttagtgcagacc
taaggctctgggtgaagttataggcctagcttgtagccccggatgttctggctttgcgct
agacgggtaattgaggagactcgtatagcgagcaatgctctgttgccgtctccatctctc
tgccgagtaggtcggtggcccctccgacccgtcttgaaacacggac


>Paraeuchaeta_russelli(JH)
agaccgatagcaaacaagtaccgtgagggaagattgaaaagaactttgaagagagagttc
aatagtacgtgaaactgtgtggtggtaaacggaggggttctcgaagtctctgtggggaac
tcaaccttggtgtcgggcggtcagggtgtatccgatcagcaatgacggtgcgctttgtct
ggcttggctctcgggtgcatttcccccgcagtttacggcaggaaccgtttggctcggacc
aaaggcctcgggtgaagttgtcgcttatggtggcagccctgggtgtcctggctctgcgct
cgacgggtacgtgagaggactcgtatagcgagcaacgctctgttgcggttctcatctctc
tgccgagtaggtcggtggcccctccgacccgtcttgaaacacggac


>Pareucalanus_attenuatus(JH)
agaccgatagcaaacaagtaccgtgagggaagattgaaaagaactttgaagagagagttc
aatagtacgtgaaactgtgtggtggtaaacggaggggttctcgaagtttccgtggggaac
tcaaccttggtggttggtagccttgtcgtacttgatcagcaatgactttgcggcctgacc
tgccttcctctcgggtgcatttcccccatggtttacgacaggaaccgtttggctcggacc
gaagggctcgggtgaagttgtaggttctgcttgcagccccttgttcctggctccgcgcca
gacgggtacgtgagaggactcgtatagcgagcaatgctctgttgcggttctcatctctct
gtcgagtaggtcggtggcccctccgacccgtcttgaaacacggac


>Pareucalanus_swelli(JH)
agaccgatagcaaacaagtaccgtgagggaagattgaaaagaactttgaagagagagttc
aatagtacgtgaaactgtgtggtggtaaacggaggggttctcgaagtttccgtggggaac
tcaaccttggtggttggtagccttgtcgtatttgatcagcaatgactttgcggcctgtcc
tgctttcctctcgggtgcatttcccccatggtttacgacaggaaccgtttggctcggacc
gaagggcttgggtgaagttgtaggttctgcttgcagccccttgttcctggctccgcgcca
gacgggtacgtgagaggactcgtatagcgagcaatgctctgttgcggttctcatctctct
gtcgagtaggtcggtggcccctccgacccgtcttgaaacacggac


>Pleuromamma_piseki(JH)
agtccgatagcaaacaagtaccgtgagggaaaattgaaaagaactttgaagagagagttc
aagagtacgtgaaaccgtctagcggtaaagagaggggttctcgaagtttctgagggggac
tcaaccttggtggtgcttggcctgggcgtatttgatcagcaatgactttgcgtttagtcc
catgtgcctcccggacgcactttctcctcagtttacggcaggaaccgttagatgtggact
gaaggctcagggtgaagttgtcggttatgctggcagcccttggtgtcctagcttcgcgtc
tgacgggtatgtaagcgaactcgtatagcgagcaattctctattgcggtttgcatttctc
tgccgagtaggtcggtggcccctctcacccgtcttgaaacacggac


>Scaphocalanus_similis(JH)
agaccgatagcaaacaagtaccgtgagggaagattgaaaagaactttgaagagagagttc
aatagtacgtgaaactgtgtggtggtaaacagaggggttctcgaagtttctgaggggaac
tcaaccttggtgtctggcggtccgggcgtatctgatcagcaatgactgtgcgctctgtct
ggcttggctctcgggtgcacttccccctcagtttacggcaggaaccgtttggcacggacc
aaaggcctcgggtgaagttgtcgcttctggtggcagccctgggtgtcctggctctgagcc
cgacgggtatgtgagaggactcgtatagcgagcaatgctctgttgcagttctcatctctc
tgccgagtaggtcggtggcccctctgacccgtcttgaaacacggac


>Scolecithricella_profunda(JH)
agaccgatagcaaacaagtaccgtgagggaagattgaaaagaactttgaagagagagttc
aatagtacgtgaaactgtgtggtggtaaacagaggggttctcgaagtctctgaggggaac
tcaaccttggtgtccggcagtctgggcgtttcagatcagcaatgactgtgcgctcggtct
ggctgggctcccgggtgcatttccccctcagtttacggcaggaaccgtttggcccggacc
tgtggcctcaggtgaagttgtcgcttctggtggcagccctgtgtgacctggctccgagcc
agacgggtatgtgagaggactcgtatagcgagcaatgctctgttgcagttctcatctctc
tgccgagtaggtcggtggcccctctgacccgtcttgaaacacggac


>Scolecithricella_tenuiserrata(JH)
agaccgatagcaaacaagtaccgtgagggaagattgaaaagaactttgaagagagagttc
aatagtacgtgaaactgtgtggtggtaaacagaggggttctcgaagtctctgaggggaac
tcaaccttggtgtcaggcagtctgggcgtatccgatcagcaatgactgtgcgctccgcct
ggctcggctctcgggtgcatttccccctcagtttacggcaggaactgtttggcccggacc
tgtggcctcgggtgaagttgtcgcttctggtggcagccccgggtgacctggcttcgggcg
agacaggtattttgagaggactcgtatagcgagcaatgctctgttgcggttctcatctct
ctgccgagtaggtcggtggcccctctgacccgtcttgaaacacggac


>Scolecithricella_tropica(JH)
agaccgatagcaaacaagtaccgtgagggaagattgaaaagaactttgaagagagagttc
aatagtacgtgaaactgtgtggtggtaaacggaggggttctcgaagtttctgaggggaac
tcaaccttagtgttgggcggtctgggcgtatctgatcagcaatgactgtgcgttctctcc
tgctcggctctcgggtgcatttccccctcagtttacggcaggaaccgtttggatcagacc
gaaggcctcgggtgaagttgtcgcttatggtggcagccctgggtgtcctggctctgagcc
cgacgggtatgtgagaggactcgtatagcgagcaatgctctgttgcggttctcatctctc
tgccgagtaggtcggcggcccctccgacccgtcttgaaacacggac


>Scolecithrix_bradyi(JH)
agaccgatagcaaacaagtaccgtgagggaagattgaaaagaactttgaagagagagttc
aatagtacgtgaaactgtgtggtggtaaacggaggggttctcgaagtttctgaggggaac
tcaaccttggtgttgggcggcctgggcgtatccgatcagcaatgactgtgcgctctgtcc
ggctcggctctcgggtgcatttccccctcagtttacgacaggaaccgtttggtgcggacc
gaaggcctcgggtgaagttgtcgcttatggtggcagccctgtgtgtcctggctctgcgcc
cgacgggtatgtgagaggactcgtatagcgagcaatgctctgttgcggttctcatctctc
tgtcgagtaggtcggcggcccctccgacccgtcttgaaacacggac


>Subeucalanus_crassus(JH)
agaccgatagcaaacaagtaccgtgagggaagattgaaaagaactttgaagagagagttc
aatagtacgtgaaactgtgtggtggtaaacggaggggttcttgaagtttctgtggggaac
tcaaccttggtcgtcttcagccttgtcgttcttgatcagcaatgacttgacggcttgtcc
tgttgttgtcccgggtgcactttccccatggtttaccacaggaactgttcggaccggacc
gaagggcttgggtgaagttgtcggttctgccggcagccccttgttcctggctccgggcca
gacaggtatgtgagtggactcgtatagcgagcaatgctctgttgcggttcacatctctct
gtggagtaggtcagcggcccctccgacccgtcttgaaacacggac


>Subeucalanus_pileatus(JH)
agaccgatagcaaacaagtaccgtgagggaaaattgaaaagaactttgaagagagagtta
aatagtacgtgaaactgtgtggtggtaaacggaggggttctcgaagtttctgcagggaac
tcaggcttggtctttgctcgccttgttgtctttgatcagcaatgacttgacagcttgtgc
tggctctgtcccggctgcatttcccctgcagtttaccacaggaaccatttgatagggacc
aaacggcttgggtgaagttgtcggttctgctggcagccccttgtttgtggctctctgtca
gatgggtatttaagtggactcgtatagcgagcaatgctctgttgcggtcctcatctctct
gtggagtaggtcggtggcccctccgacccgtcttgaaacacggac


>Subeucalanus_subcrassus(JH)
agaccgatagcaaacaagtaccgtgagggaaaattgaaaagaactttgaagagagagtta
aatagtacgtgaaactgtgtggtggtaaacggaggggttctcgaagtttctgcagggaac
tcaggcttggtctttgttcgccttgttgtctttgatcagcaatgacttgacagcttgtgc
ttgctttgtcccggctgcatttcccctgcagtttaccacaggaaccatttgactgggacc
aaagggcttgggtgaagttgtcggttctgctggcagccccttgtttctggctctccgtca
gatgggtactcaagtggactcgtatagcgagcaatgctctgttgcggttcacatctctct
gtggagtaggtcggtggcccctccgacccgtcttgaaacacggac


>Temoropia_mayumbaensis(JH)
agaccgatagcaaacaagtaccgtgagggaagattgaaaagaactttgaagagagagttc
aatagtacgtgaaactgtgtggtggtaaacggaggcgttcttgaagtttctgtggggaac
tcaaccttggtggctggcggcccggctgtacgtgatcagcaatgactctgcagacggttt
ggccggcttctcgggcgcattttccccacagtttacggcaggaactgtttggagcagacc
aaaggcctcgggtgaagttgtcggttctgctggcagccctgggtgtcctggcttcgcacc
agacaggtatcagagaggactcgtatatcgagcaatgccctgttgcggttctcatatctc
tgccgagtaggtcagaggcgcctccgacccgtcttgaaacacggac


>Nannocalanus_minor1(JH)
agaccgatagcaaacaagtacggtgacggaagattgaaaagaactttgaagagagagttc
aatagtacgtgaaactgtgtggtggtaaacggaggggttctcgaagtttctgtggggaac
tcagccttggtgtcgcgtggccctgtagtatccgatcagcaatgacggtgctgcttggcc
gacgtgtctctcgggtgcatttcccccgcagtttacggcaggaactgttcggagcacacc
gaaggcctcgggtgaagttgttggttctgccggcagccccgggtgtcctggctttgcacc
ggacaggtacgtgagaggactcgtatagcgagcaatgctctgttgcggttctcatctctc
tgccgagtaggtcggtggcccctccgacccgtcttgaaacacggac


>Nannocalanus_minor2(JH)
agaccgatagcaaacaagtacggtgacggaagattgaaaagaactttgaagagagagttc
aatagtacgtgaaactgtgtggtggtaaacggaggggttctcgaagtttctgtggggaac
tcagccttggtgtcgcgtggccctgtagtgtccgatcagcaatgacggcgctgcttggcc
gacgtgtctctcgggtgcatttcccccgcagtttacggcaggaactgttcggagcgcacc
gaaggcctcgggtgaagttgttggttctgccggcagccctgggtgtcctggcttcgcacc
ggacaggtacgtgagaggactcgtatagcgagcaatgctctgttgcggttctcatctctc
tgccgagtaggtcggtggcccctccgacccgtcttgaaacacggac


>Nannocalanus_minor3(JH)
agaccgatagcaaacaagtacggtgacggaagattgaaaagaactttgaagagagagttc
aatagtacgtgaaactgtgtggtggtaaacggaggggttctcgaagtttctgtgaggaac
tcagccttggtgtcgcgtggctctgtagtattcgatcagcaatgacggtgctgcttkgcc
gacgtgtctctcgggtgcatttccctcgcagtttacggcaggaactgttcggagcgcacc
gaaggcctcgggtgaagttgttggttctgccggcagccctgggtgtcctggcttcgcacc
ggacaggtacgtgagaggactcgtatagcgagcaatgctctgttgcggttctcatctctc
tgccgagtaggtcggtggcccctccgacccgtcttgaaacacggac


>Augaptilus_glacialis
agaccgatagcaaacaagtaccgtgagggaagattgaaaagaactttgaagagagagttc
aagagtacgtgaaactgtatggtggtaaacggaggggttctcgaagtttctgagggggac
tcaaccttggtggtgctgggcctctgcgtatctgatcagcaatgactctgcgctgtgtcc
ccggtgcctcccggacgcactttctcctcagtttacggcaggaactgttaggagtgaacc
taaggctcgaggtgaagttgtcggttatgccggcagccctcggtgtcctggcttcgcacc
tgacaggtatgtaagcggactcgttagcgagcaatctctattgcggttcgcatctctctg
ccgagtaggtcggtggcccctccgacccgtcttgaaacacg


>Heterorhabdus_papilliger(JH)
agaccgatagcaaacaagtaccgtgagggaagattgaaaagaactttgaagagagagttc
aagagtacgtgaaactgtgtggtggtaaacggaggggctctcgaagtttctgaggggaac
tcaaccttggtgtcgctgggcctgggcgtatttgatccgcaaggactttgcgcttagtcc
ccagtgcctcccggacgcactttctcctcagtttacggcaggaaccgttaggagtggacc
aaaggcccggggtgaagttgtcggttatgctggcagcccctggtgtcctggctttgcacc
tgacgggtatgtgagcggactcgtatagcgagcaattctctattgcggttcgcatctctc
tgccgagtaggtcggtggcctctccgacccgtcttgaaacacggac


>Haloptilus_oxycephalus(JH)
aacaagtaccgtgagggaagattgaaaagaactttgaagagagagttcaagagtacgtga
aactgtgtggtggtaaacggaggggttctcgaagtttctgagggggactcaaccttggtg
gtgtcgggcctggccgtagttgatcagcaatgactctgcgactagtccccggtgcctccc
ggacgcactttctcctcagtttacggcaggaaccgttaggagcggaccgaaggccttagg
tgaagttgtcggttatgctggcagccccgagtgtcctggcttcgcacctgacgggtatgt
aagcggactcgtatagcgagcaattctctattgcggttcgcatctcactgccgagtaggt
cggtggcccctccgacccgtct


>Acartia_danae(JH)
aagctgatagcggacaagtacagtgatggaaatttgaaaagaactttgaagagagagtta
agagtacgtgaaaccgattgacgggtaaacgcagtctttctcgaagtgtccgccaggcac
aattcagccctgctactcgtagctggtgcagtttgtgtaggcaggccgtggtaggaactg
attactagggggccagggccgatgcctaggtttgctttcgctgcagttcgcctgcagtgt
cagccctgggcagagacaagctggcggtagtcagggagtagcttctgcttagcggaagct
cttctaccaagtagatcggcgaaagctgcgacccgtcttgaaacacggac


>Acartia_neligens(JH)
aggctgatagcggacaagtacagtgatggaaatttgaaaagaactttgaagagagagtta
agagtacgtgaaaccaatagtcggtaaacgaagcctatctcaaagtgttcgcttccgaag
ttcagcctgccctttcaggcggctggtgcattctttggaagcgtgcggtggtaggaactg
ctctcgacagttatcagctagctagatggcttgttgccgctgctgcgggttcaagctcta
gcgtcaggctgtgccattgtcgaaggcagggagtgattctccggaatccttctaccaagt
agattgatgaaggcttcgacccgtcttgaaacacggac


>Acartia_omorii(JH)
aaaccaatagcaaacaagtaccgtgagggaaacttgaaaagaactttgaagagagagtga
acagtgcgtgaaatcattagttagtaagctttgacagaatatctgaacattcaagctttt
tgcttttgcaaataactgcttgtaaaatcacggttaactaccaggaaagcctgtaggctt
aactgtccgtgaagtaagggaaaactgtcaaagtcccgtcttgaaacacggac


>Acartia_erythraea(KR048899)
agaccgatagcaaacaagtacagtgatggaaatttgaaaagaactttgaagagagagtta
acagtacgtgaaactgtgtggcagtaaacggagccttcctcgaagttgccgcgtgcggat
ccagccttggtgccggcttcagcccctcgtctctgaccagcaatggccgaggcgggggag
tcttggagtcgctcctcggtgcatctccgcgcgcggtctacggtaggaactgttgggcac
ggacctcaggccttggcaagagttttcgctccggcgtcagctgccgagtgtcccggctcc
gcgcccgacaggcttgtgaccggctcgtatagcgagcagccatgcctgctgcggccggtc
tttctctaccgagtaggttggtggaggcttcgacccgtcttgaaacacggac


>Acartia_steueri(KR048900)
agaccgatagcaaacaagtacagtgatggaaatttgaaaagaactttgaagagagagtta
acagtacgtgaaactgtgtggcagtaaacggagctttcctcgaagttgccccggccggat
ccagccttggcgtcgccgcctcggtgcatctccggccggtcggctacggtaggaactgtt
ggacgggcacctaaggcctgggcatgagtttttgccaagagcttgctctcggcgctagct
gtcccggtgtcctggctgcccgaccgacaggcctgaggcagactcgtatagcgagcagcc
atgtttgctgcggtctgcctttcgtctaccgagtaggttggcggaagcttcgacccgtct
tgaaacacggac


>Acartia_tsuensis(KR048901)
agaccgatagcaaacaagtacagtgatggaaatttgaaaagaactttgaagagagagtta
acagtacgtgaaactgtgtggcagtaaacggagctttcctcgaagttgccccggccggat
ccagccttggcgtcgccgcctcggtgcatctccggccggtcggctacggtaggaactgtt
ggacgggcacctaaggcctgggcatgagtttttgccaagagcttgctctcggcgctagct
gtcccggtgtcctggctgcccgaccgacaggcctgaggcagactcgtatagcgagcagcc
atgtttgctgcggtctgcctttcgtctaccgagtaggttggcggaagcttcgacccgtct
tgaaacacggac


>Sinocalanus_tenellusgi(KR048903)
agaccgatagaaaacaagtacagtgatggaaatttgaaaagaactttgaagagagagtta
agagtacgtgaaactgtattgcagtaaacgcagccttcctcgaagttttcccggtgaacc
cagccttagggtcgggcagctcttgtcgccggatcagcaatgactggtggcgggatgtct
gctaggctcgcgggtgcatcttcaccgggttttacggtgggaactgttgggactggacca
aaggcctgggatgaagttctcgcttcggcgttagctcccggtgtcctggctccggacccg
acaggccatgtggccaacttgtacagcaagcaacccttctgttgcggttggccattctcc
accgagtaggtcggcggaggctgcgacccgtcttgaaacacggac


>Parvocalanus_elegans(KR048909)
agaccgatagcaaacaagtacggtgacggaagattgaaaagaactttgaagagagagttc
aatagtacgtgaaactgtgtggtggtaaacggaggtgttctcgaagtttctgcagggaac
tcagccttacggcggggcggcttggttgtgtccgatcagcaatgacggggcggctcactt
ggctctgtctgcgggtgcatttcccctgcagtttacggcaggaacccttgagagtggacc
taaggcgttgggagaagttacaggcctagcttgtagccccggctgttctggcttcacact
cgaggggtaccggaggcgactcgtatagcgagcaatgctctgttgcggttgccatctctc
tgccgagtaggttggtggcacctccgacccgtcttgaaacacggac


>Pseudodiaptomus_inopinus(KR048910)
agaccgatagcaaacaagtacagtgatggaaaattgaaaagaactttgaagagagagtta
acagtacgtgaaactgtgtggtggtaaacggaggtgttctcgaagcgtccgactgggact
caggctcggggcttgggctctgcctgcgtggggcgatcagcaatgacgttcccgcgtgga
tcagggctcgccccaggccgcatttccccagtcggttcacggcaggaaccgttgggaccg
gaccaaaggcctttggcgggaagttgggagcggcttgccgttcccagcccgctgggtgtc
ctggcttcgggcccgacgggcaaatctcacgggctcgtataacgagtggccttgctgctg
cggcccgtttgtctctgtcgagtaggtcggcgacacctccgacccgtcttgaaacacgga
c


>Pseudodiaptomus_koreanusgi(KR048911)
agaccgatagcaaacaagtacagtgatggaaaattgaaaagaactttgaagagagagtta
acagtacgtgaaactgtgtggtggtaaacggaggtgttctcgaagcgtccgactgggact
caggctcggggcttgggctctgcctgcgtggggcgatcagcaatgacgttcccgcgtgga
tcagggcttgccccaggccgcatttccccagttggttcacggcaggaaccgttgggaccg
gaccaaaggcctttggcgggaagttgggagcggcttgccgttcccagcccgctgggtgtc
ctggctttgggcccgacgggcaaatctcacgggctcgtataacgagtggccttgctgctg
cggcccgtttgtctctgtcgagtaggtcggcgacacctccgacccgtcttgaaacacgga
c


>Pseudodiaptomus_marinusgi(KR048912)
agaccgatagcaaacaagtacagtgatggaaaattgaaaagaactttgaagagagagtta
acagtacgtgaaactgtgtggtggtaaacgcaggcgttctcgaagtgtccgcgagggact
caggctcgtgtgggggcagccgcggtctggtgatcagcaatgactcctctccgtgtgtcc
gcctctcctctggctgcatttccctcgcggtttacggcaggaaccgttgggaccggacct
aaggcctgggatgaagttggtggctatttatagctgccagctctcggtgtcctggcttcg
ggcccgacgggctatctattgaacttgtacagcaagcaattgcctattgcggttcaatcg
tctctgccgagtaggtcggtggcgcctgcgacccgtcttgaaacacggaa


>Pseudodiaptomus_nihonkaiensisgi(KR048913)
agaccgatagcaaacaagtacagtgatggaaaattgaaaagaactttgaagagagagtta
acagtacgtgaaactgtgtggtggtaaacggaggtgttctcgaagtgtccttgagggact
caagctcgttgtttggcggcccggttttggtgatcagcaatgactccactgccgacgttg
gcctttcttctggctgcatttccctcttggtttacggcaggaaccgttgggatcggacct
aaggcctgggatgaagttgatggttccttgtgagctgccagctcccggtgtcctggctct
gagcccgacgggttttcagcgaacttgtacagcaagcaactgcctgttgcggttcgccgg
tctctgccgagtaggtcggtggcacctccgacccgtcttgaaacacggac


>Eurytemora_affinisgi(KR048914)
agaccgatagctaacaagtacagtgatggaaacttgaaaagaactttgaagagagagtta
aaagtatgtgaaaccgtttggatgtaaacgcagccttccgcgaatttaagctcggcggat
ccagcttgggcgcggggcggcctttcctagttcggagcagggatgcccggctgggggagt
gtccgactcgtgtcccgggtgaagctctgtcgggcgttacggttggaactgttgggaccg
gatcgaaggcccgggtgttgggggactccataccattcgtttggcaggggtctctgcccc
ggtgtcctgacttcggacccgacaggcatatgggcgtctgtttaagagacagcggctctc
cggagccgtgggcgcccgttcccttccgagtaggtcgtgaaggctgcgacccgtcttgaa
acacggac


>Eurytemora_pacifica(KR048915)
agaccgatagctaacaagtacagtgatggaaacttgaaaagaactttgaagagagagtta
aaagtatgtgaaaccgtttggatgtaaacgcagccttccgcgaatttaagctcggcggat
ccagcttgggcgcggggcggcctttcctagttcggagcagggatgcccggctgggggagt
gtccgactcgtgtcccgggtgaagctctgtcgggcgttacggttggaactgttgggaccg
gatcgaaggcccgggtgttgggggactccataccattcgtttggcaggggtctctgcccc
ggtgtcctgacttcggacccgacaggcatatgggcgtctgtttaagagacagcggctctc
cggagccgtgggcgcccgttcccttccgagtaggtcgtgaaggctgcgacccgtcttgaa
acacggac


>Temora_turbinata(KR048916)
agaccgatagcaaacaagtacagtgatggaaatttgaaaagaactttgaagagagagtta
agagtacgtgaaactgtatggcagtaaacacagccttcctcgaagtttgcccgggagacc
caacctaggggtgggccagcccttggcgcctgatcagcaatgactggcgtcggggtgcct
ggtctgtccacgggtgcatctctctcgggtgttacggtaggaactgttgggactggacca
agggcctgggatgaagttctcgctccggcgttagctcccggtgtcccggctccggacccg
acaggcctagtggccgacttgtacagcaagcaacccttctgttgcggtcggtccttccct
atcgagtaggtcggcggaggctgtgacccgtcttgaaacacggac


>Cymbasoma_reticulatumgi(KR048917)
agaccgatagcgaacaagtaccgtgagggaaagttgaaaaggactttgaagagagagttc
aagagtacgtgaaactgcttagtggtaaacggaggcgttctcgaagtttggagcggagat
tcatgtcttgggcgtcaaaactcatggctgtatttctctgcgtctgaacacaacgggccg
ttggtgctgatcttggccagggatagatgtagtctctactctgtgcaaccgattttggcg
ccgacggtcgtattggtgttccgttctgcggttcaccgttgttgtgagtaggtcggtggc
gtctccgacccgtcttgaaacacggac


>Cymbasoma_sp(KR048918)
agaccgatagcgaacaagtaccgtgagggaaagttgaaaaggactttgaagagagagttc
aagagtacgtgaaactgcctagtggtaaacggaggcgctctcgaagtttggatcggagat
tcaggttgttgggccttaacaagtctgacggctgtatttctccgactctgaacacaacgg
gtcgttgatgctgatcatggacaggcctagatgtagttctggtctgatttccgctttcgg
cgtcgacgatcggcaaatttggtgttccatcatgtggttcaccgttgttgtgagtaggtc
ggcggcgtctctgacccgtcttgaaacacggac


>Cymbasoma_bullatum(KR048919)
agtccgatagcgaacaagtaccgtgagggaaagttgaaaaggactttgaagagagagttc
aagagtacgtgaaactgcatagtggtaaacagaggcgttctcgaagtttggagtgatgat
tcaggtctttgacgcgagtcaatggctgtattttgtcacgtctgtacacaacgggccatt
gactttgatcatggctggtgagagatgtagttctctgccatgttcgctttcatagtcgat
ggtcgtatcttacccgcttatgagtgggtaagtgatgttgtgagtaggtcggcggcgtct
ctgacccgtcttgaaacacggac


>Monstrilla_hamatapex(KR048920)
agaccgatagcgaacaagtaccgtgagggaaagttgaaaagaactttgaagagagagtta
aagagtacgtgaaactgcagagtggtaaacagaggcgccctcgaagtttggaatggaggt
ccaggtcgtcggcacgttcgacggctgtaccccttcgtttctgaacacaacggcttgttg
tcggctaatctgtgagtggcgaaagacattggtttcgtcctcgtgatgtgccagcttcgc
ctagctcggtttgccgccgacaggtttgacttggtctttccaagtcgcactgttgtgagt
aggttggtggcgtctctgacccgtcttgaaacacggac


>Monstrilla_sp(KR048921)
agaccgatagcgaacaagtaccgtgagggaaagttgaaaagaactttgaagagagagtta
aagagtacgtgaaactgcagagtggtaaacagaggcgtcctcgaagtttgaaacaaaggt
ccatgtcgtcggcttgctcgtcggctgtacccctttgtttttgaacacgacggcttgttg
ttggctaatctgtgagatgcgaatgacgttggtttcgtcctcgtgatgtgccagcttcgc
gaatcttggtctgccggcgacaggtgtgacattgtcgatcaatgtcggaacgttgtgagt
aggttgttggcgtctctgacccgtcttgaaacacggac


>Monstrilla_sp3(KR048922)
agaccgatagcaaacaagtaccgtgagggaaagttgaaaagaactttgaagagagagtta
aagagtacgtgaaactgcagagtggtaaacagaggcgctcacgaagtttgggctggagat
tcaaatcgtcgacctgtcgtcggttgtatttctccatccctgaacacaacggcctgttgc
tggtgattctgagaggcggatgaagtttttcgcattcacttgtgtttgtggttagctccg
ctttactcgtttcgctggcgacaggcgcgattttgttttcaaagtcttgacgttgtgagt
aggtcggcggcgtctctgacccgtcttgaaacacggac


>Monstrilla_sp4(KR048923)
agaccgatagcaaacaagtaccgtgagggaaagttgaaaagaactttgaagagagagtta
aagagtacgtgaaactgcagagtggtaaacagaggcgctctcgaagtttgggctggagat
tcatatcggcgacctgtcgttggttgtatttctccatccctgaacacaacggtctgttgg
cggtgattctgagaggcggatgaagttttttgcattcacttgtgtttgcgattagctctg
ctttactcgtttcgctggcgacaggcgagatttcttttttgatatcgtgacgttgtgagt
aggtcggcggcgtctctgacccgtcttgaaacacggac


>Monstrillopsis_sp(KR048924)
agaccgatagcgaacaagtaccgtgagggaaagttgaaaaggactttgaagagagagttc
aagagtacgtgaaactgcataatggtaaacagaggcgttctcgaagtttggagcaaagat
tcaggtttttggctcgtccaatggctgtatttctttgcgtctgaacacaacggatcgttc
gtgttgatcatggaccggataagaagactttctgttcgtgctccactttcggcgcttacg
gtgtttgtgcttcacgttggtgttgcactgttgttgtgagtaggtcggcggcgtctctga
cccgtcttgaaacacggac


>Monstrillopsis_sp4(KR048925)
agaccgatagcgaacaagtaccgtgagggaaagttgaaaaggactttgaagagagagttc
aagagtacgtgaaactgcataatggtaaacagaggcgttctcgaagtttggagcagagat
tcaggtttttgactttaatcggtcggcagctgtatttctctgtgtctgaacacgacggat
cgttggtgttaaagatggacaaggcttgaagttattctgcttttgttccaattttgacgc
ttacggtgtttgtgcatcacttgtggtgtactgttgttgtgagtaggtcggcggcgtctc
tgacccgtcttgaaacacggac


>Monstrillopsis_sp5(KR048926)
agaccgatagcgaacaagtaccgtgagggaaagttgaaaaggactttgaagagagagttc
aagagtacgtgaaactgcataatggtaaacagaggcgttctcgaagtttggagcagagat
tcaggttttcgactttaatcggtcggcggctgtatttctctgcgtctgaacacgacggat
cgttggtgttaaagatggacagagcttgaagttattctgcttttgctccaattttgacgc
ttacggtgtttgtacatcacttttgtggtgtgctgttgttgtgagtaggtcggcggcgtc
tctgacccgtcttgaaacacggac


>Monstrillopsis_sp6(KR048927)
agaccgatagcgaacaagtaccgtgagggaaagttgaaaaggactttgaagagagagttc
aagagtacgtgaaactgcataatggtaaacagaggcgttctcgaagtttggagcagagat
tcaggtctttgactagttcaatggccgtatttctctgtgtctgaacacaacgggccgtta
gttttgattatgggctgtggatgaagtttgagttgtcttttgacttttcaagctctgcag
attccaattttgaaacttgcggtgtgttgtgcatctgatgcactgttgttgtgagtaggt
cggcggcgtctctgacccgtcttgaaacacggac


>Maemonstrilla_simplex(KR048928)
aagccgatagcaaacaagtaccgtgagggaaagttgaaaaggactttgaagagagagttc
aagagtacgtgaatctgcatagtggtaaacagaggcgttctcgaagtttggaagtgagat
tcaggcagttgattcacgtcaactgctgttcttctcacttcttgaacacaacgagtcgtt
cgagctaaagatggtttgggctgtgaaacaagtttgctgtctgcttgcagtcggcaaggt
tcgcatgctcagttttggctcttgcggcttgacagaccttacggttgtctgatgttgtga
gtagatcggcggcgtctctgacccgtcttgaaacacggac


>Maemonstrilla_sp(KR048929)
aagccgatagcaaacaagtaccgtgagggaaagttgaaaaggactttgaagagagagttc
aagagtacgtgaatctgcatagtggtaaacagaggcgttctcgaagtttggaagtgagat
tcaggcagttgattcacgtcaactgctgttcttctcacttcttgaacacaacgagtcgtt
cgagctaaagatggtttgggctgtgaaacaagtttgctgtctgcttgcagtcggcaaggt
tcgcatgctcagttttggctcttgcggcttgacagaccttacggttgtctgatgttgtga
gtagatcggcggcgtctctgacccgtcttgaaacacggac


>Monstrillopsis_sp2(KT030273)
agaccgatagcgaacaagtaccgtgagggaaagttgaaaagaactttgaagagagagtta
aagagtacgngaaactgcagagtggtaaacagaggcgccctcgaagtttggaatggaggt
ccaggtcgtcggcacgttcgacggctgtaccccttcgtttctgaacacaacggcttgttg
tcggctaatctgtgagtggcgaaagacgttggtttcgtcctcgtgatgtgccagcttcgc
ctagctcggtttgccggcgacaggtttgacttggtctttccaagtcgcactgttgtgagt
aggttggtggcgtctctgacccgtcttgaaacacggac


>Disseta_scopularis(LC107408)
agaccgatagcaaacaagtaccgtgagggaagattgaaaagaactttgaagagagagttc
aagagtacgtgaaactgtgtggtggtaaacggaggggctctcgaagtttctgagggggac
tcaaccttggtggtgctgggcctgagcgtatttgatcagcaatgactttgcgcttggtct
ccggtgcctcccggacgcactttctcctcagtttacggcaggaaccgttaggagtggacc
aaaggcccggggtgaagttgttggttatgctggcagcccctggtgtcctggcttcgcacc
tgacgggtatgtgagcggactcgtatagcgcgcaattgtctgt


>Hemirhabdus_grimaldii(LC107409)
agaccgatagcaaacaagtaccgtgagggaagattgaaaagaactttgaagagagagttc
aagagtacgtgaaactgtgtggtggtaaacggaggggctctcgaagtttctgaggggaac
tcaaccttggtgtcgctgggcctgggcgtatttgatcagcaatgactttgcgcttagtcc
ccagtgcctcccggacgcactttctcctcagtttacggcaggaaccgttaggagtggacc
aaaggcccggggtgaagttgtcggttatgctggcagccctcggtgtcctggcttcgcacc
tgacgggtatgtgagcggactcgtatagcgagcaattctctat


>Heterostylites_longicornis(LC107410)
agaccgatagcaaacaagtaccgtgagggaagattgaaaagaactttgaagagagagttc
aagagtacgtgaaactgtgtggtggtaaacggaggggctctcgaagtttctgaggggaac
tcaaccttggtgtcgctgggcctgggcgtatttgatcagcaatgactttgcgcctagacc
ccagtgactcccggacgcactttctcctcagtttacggcaggaaccgttaggagcggacc
aaaggcctggggtgaagttgtcggttatgctggcagcccctggtgtcctggcttcgcacc
tgacgggtatgtgagcagactcgtatagcgagcaattctctat


>Neorhabdus_latus(LC107411)
agaccgatagcaaacaagtaccgtgagggaagattgaaaagaactttgaagagagagttc
aagagtacgtgaaactgtgtggtggtaaacggaggggctctcgaagtttctgaggggaac
tcaaccttggtgtcgctgggcctgggcgtatttgatcagcaatgactttgcgcttagtcc
ccagtgcctcccggacgcactttctcctcagtttacggcaggaaccgttaggagtggacc
aaaggcccggggtgaagttgtcggttatgctggcagccctcggtgtcctggcttcgcacc
tgacgggtatgtgagcggactcgtatagcgagcaattctctat


>Heterorhabdus_papilliger(LC107412)
agaccgatagcaaacaagtaccgtgagggaagattgaaaagaactttgaagagagagttc
aagagtacgtgaaactgtgtggtggtaaacggaggggctctcgaagtttctgaggggaac
tcaaccttggtgtcgctgggcctgggcgtatttgatcagcaatgactttgcgcttagtcc
ccagtgcctcccggacgcactttctcctcagtttacggcaggaaccgttaggagtggacc
aaaggcccggggtgaagttgtcggttatgctggcagcccctggtgtcctggctttgcacc
tgacgggtatgtgagcggactcgtatagcgagcaattctctat


>Mesorhabdus_brevicaudatus(LC107413)
agaccgatagcaaacaagtaccgtgagggaagattgaaaagaactttgaagagagagttc
aagagtacgtgaaactgtgtggtggtaaacggaggggctctcgaagtttctgagggggac
tcaaccttggtggtgctgggcctgggtgtatttgatcagcaatgactttgcacctagtcc
ccaatgcctcccggacgcactttctcctcagtttacggcaggaaccgttaggagtggacc
gaaggcctggggtgaagttgtcggttatgctggcagcccccggtgtcctggcttcgcacc
tgacgggtatgtgagcggactcgtatagcgagcaattctctat


>Oncaea_sp(KF153701)
agaccgatagctaacaagtaccgtgagggaaagttgaaaagaactttgaagagagagttc
aatagtacgtgaaactgtatagtggtaaacggaggggtttctcgaagtctgtaccggagg
ttcaggttgacggtagctcagcagtagtgtttgagtgtcgcaagatctctacattgctgt
ttgtgttattggcggctgcacttctccggtacttcacacgacgaaccgctggcatcagac
cgcaggcataggtgaagttcgttccttgtgatcgagccctgtgttctgggctttgaagct
ggcgggtaaatgagcagtcatgtatagcatgtgtccatgtttgacacgggctgcatctcg
tcgtgagtaggttggcggcccctccgacccgtcttgaaacacggac

>Oncaea_venusta_large_JH
AGACCGATAGTAAACAAGTACTGTGTAGGAAAGCTGAAAAGAACTTTGAAGAGAGAGTTCAATAGTACGTGAAACTGTGTAGTGGTAAACGGAGGGGTTTCTCGAAGTCTGTACCGGAGGTTCAGGTTGACGGTAGCGCAGCAGTGGTGTTGGAGTGTCGCAAGATCTCTGCATTACTGTCAGTGTTATTGGCGGCTGCACTTCTCCGGTGCTTCACACGACGAACCGTTGGCATCAGACCGAAGGCATGGGTGAAGTTCGTTCCTTGTGTTCGAGCCCTGTGTTCTTGGCTTTGAAGCCGACGGGGATTTGAGCAGGCATGTATAGCATGTGTTCATGTTTGACACGGTCTGCATCTCTGTCGTGAGTAGGTTGGCGGCCCCTCCGACCCGTCTTGAAACACGGAC
>Oncaea_venusta_small_JH
AGACCGATAGTAAACAAGTACTGTGTAGGAAAGCTGAAAAGAACTTTGAAGAGAGAGTTCAATAGTACGTGAAACTGTGTAGTGGTAAACGGAGGGGTTTCTCGAAGTCTGTACCGGAGGTTCAGGTTGACGGTAGCGCAGCAGTGGTGTTGGAGTGTCGCAAGATCTCTGCATTACTGTCAGTGTTATTGGCGGCTGCACTTCTCCGGTGCTTCACACGACGAACCGTTGGCATCAGACCGAAGGCATGGGTGAAGTTCGTTCCTTGTGTTCGAGCCCTGTGTTCTTGGCTTTGAAGTCGACGGGGATTTGAGCAGGCATGTATAGCATGTGTTCATGTTTGACACGGTCTGCATCTCTGTCGTGAGTAGGTTGGCGGCCCCTCCGACCCGTCTTGAAACACGGAC
>Oncaea_mediterranea_JH
AGACCGATAGCGAACAAGTACCGTGAGGGAAAGTTGAAAAGAACTTTGAAGAGAGAGTTCAATAGTACGTGAAACTGTGTAGTGGTAAACGGAGGGGTTTCTCGAAGTTTGTATCGGAGGTTCAGGTTGACGGTAGCTCAGCAGTAGTGTTCGAGTGTCGCAAGATCTCTGCATTGCTGTTTGTGTTATTGGCGGCTGCACTTCTCCGGTACTTCACACGACGAACCGCTGGCACCAGACCGCAGACATGGGTGAAGTTCGTTCCTTGTGTTCGAGCCCTGTGTTCTGGGCTTTGGAGCCGGCGGGGATTTGAGCAGTCATGTATAGCATGTGTCCATGTTTGACACCGTCTGCATCTCTGTCGTGAGTAGGTTGGCGGCCCCTCCGACCCGTCTTGAAACACGGAC
>Onacea_media_JH
AGACCGATAGTAAACAAGTACTGTGTAGGAAAGCTGAAAAGAACTTTGAAGAGAGAGTTCAATAGTACGTGAAACTGTGTAGTGGTAAACGGAGGGGTTTCTCGAAGTCTGTACCGGAGGTTCAGGTTGACGGTAGCGCAGCAGTGGTGTTGGAGTGTCGCAAGATCTCTGCATTACTGTCAGTGTTATTGGCGGCTGCACTTCTCCGGTACTTCACACGACGAACCGTTGACATCAGACCGAAGGCATGGGTGAAGTTCGTTCCTTGTGTTCGAGCCCTGTGTTCTTGGCTTTGAAGTCGACGGGTAACTTGAGCAGGCATGTATAGCATGTGTCCATGTTTGACACGGTCTGCATCTCTGTCGTGAGTAGGTTGGCGGCCCCTCCGACCCGTCTTGAAACACGGAC
>Onacea_clevei_JH
AGACCGATAGTAAACAAGTACTGTGTAGGAAAGCTGAAAAGAACTTTGAAGAGAGAGTTCAATAGTACGTGAAACTGTGTAGTGGTAAACGGAGGGGTTTCTCGAAGTCTGTACCGGAGGTTCAGGTTGACGGTAGCGCAGCAGTGGTGTTGGAGTGTCGCAAGATCTCTGCATTACTGTCAGTGTTATTGGCGGCTGCACTTCTCCGGTACTTCACACGACGAACCGTTGGCATCAGACCGAAGGCATGGGTGAAGTTCGTTCCTTGTGTTCGAGCCCTGTGTTCTTGGCTTTGAAGCCGACGGGTAGCTGAGCAGGCATGTATAGCATGTGTCCATGTTTGACACGGTCTGCATCTCTGTCGTGAGTAGGTTGGCGGCCCCTCCGACCCGTCTTGAAACACGGAC
