# Supplementary material for: Evaluation of metagenetic community analysis of planktonic copepods using Illumina MiSeq: Comparisons with morphological classification and metagenetic analysis using Roche 454
Source: PLoS One. 2017 Jul 17;12(7):e0181452. doi: 10.1371/journal.pone.0181452 (PMC5513544; doi:10.1371/journal.pone.0181452)
Supplement: S3 File — (FASTA) [file pone.0181452.s004.fasta]

>Aetideus_armatus
agaccgatagcaaacaagtaccgtgagggaagattgaaaagaactttgaagagagagttc
aacagtacgtgaaactgtgt--ggt-ggtaaacggagggg-ttctcgaagt-ctctgc-g
gggaac-tcaacc-tt--ggt-gtcg-gg------cagtcaggccgta------tccgat
cagc-----aa-tgacggtgcg-----gtccgt-c-t-ggct--tggctctc------gg
gtgcatttcccc-cgcag-tttacggcaggaaccgtttg---------gt-gtggaccga
aggcc------tcgggtgaagttgtcgc--------ttatggtg--------gca----g
---cc---c-t--------gg-gtgtcctgg--ctctgc--g-cccgacgggta-cgt-g
aga-ggactcgtatagcgagcaacg-----------ctctgt-tgcggttct-catc---
tc-tctgccgagtaggtcggcgacccctccgacccgtcttgaaacacggac
>Aetideus_acutus(JH)
agaccgatagcaaacaagtaccgtgagggaagattgaaaagaactttgaagagagagttc
aacagtacgtgaaactgtgt--ggt-ggtaaacggagggg-ttctcgaagt-ctctgt-g
gggaac-tcaacc-tt--ggt-gtcg-gg------cagtcgggctgta------tccgat
cagc-----aa-tgacggtgcg-----gtctgt-c-t-ggcc--tggctctc------gg
gtgcatttcccc-cgcag-tttacggcaggaaccgtttg---------gt-gtggaccaa
aggcc------tcgggtgaagttgtcgg--------ttatgctg--------gca----g
---cc---c-t--------gg-gtgtcctgg--ctctgc--g-cccgacgggta-cgt-g
aga-ggactcgtatagcgagcaacg-----------ctctgt-tgcggttct-catc---
tc-tctgccgagtaggtcggtgacccctccgacccgtcttgaaacacggac
>Gaetanus_armiger(JH)
agaccgatagcaaacaagtaccgtgagggaagattgaaaagaactttgaagagagagttc
aatagtacgtgaaactgtgt--ggt-ggtaaacggagggg-ttctcgaagt-ctctgc-g
gggaac-tcaacc-tt--ggt-gtcc-gg------cagtcagggtgcg------tccgat
cagc-----aa-tgacggtgct-----ctctgt-c-c-ggcc--tggctctc------gg
gtgcatttcccc-cgcag-tttacggcaggaaccgtttg---------gt-gcggaccga
aggcc------tcgggtgaagttgtcgg--------ttctgctg--------gca----g
---cc---c-t--------gt-gtgtcctgg--ctccgc--g-ctcgacgggta-cgt-g
aga-ggactcgtatagcgagcaacg-----------ctctgt-tgcggttct-catc---
tc-tctgccgagtaggtcggcggcccctccgacccgtcttgaaacacggac
>Gaetanus_minor(JH)
agaccgatagcaaacaagtaccgtgagggaagattgaaaagaactttgaagagagagttc
aatagtacgtgaaactgtgt--ggt-ggtaaacggagggg-ttctcgaagt-ctctgc-g
gggaac-tcaacc-tt--ggt-gtcc-gg------cagtcagggtgcg------tccgat
cagc-----aa-tgacggtgct-----ccctgt-c-c-ggcc--aggctctc------gg
gtgcatttcccc-cgcag-tttacggcaggaaccgtttg---------gc-gcggaccga
aggcc------tcgggtgaagttgtcgg--------ttctgctg--------gca----g
---cc---c-t--------gt-gtgtcctgg--ctccgc--g-ctcgacgggta-cgt-g
aga-ggactcgtatagcgagcaacg-----------ctctgt-tgcggttct-catc---
tc-tctgccgagtaggtcggcggcccctccgacccgtcttgaaacacggac
>Paraeuchaeta_norvegica
agaccgatagcaaacaagtaccgtgagggaagattgaaaagaactttgaagagagagttc
aatagtacgtgaaactgtgt--ggt-ggtaaacggagggg-ttctcgaagt-ctctgt-g
gggaac-tcaacc-tt--ggt-gtcg-gg------cggtcagggtgta------tccgat
cagc-----aa-tgacggtgct-----ctttgt-c-t-ggct--tggctctc------gg
gtgcatttcccc-cgcag-tttacggcaggaaccgtttg---------gc-tcggaccaa
aggcc------tcgggtgaagttgtcgc--------ttatggtg--------gca----g
---cc---c-t--------gg-gtgtcctgg--ctctgc--g-ctcgacgggta-cgt-g
aga-ggactcgtatagcgagcaacg-----------ctctgt-tgcggttct-catc---
tc-tctgccgagtagatcggtggcccctccgacccgtcttg-aacacggac
>Paraeuchaeta_glacialis
agaccgatagcaaacaagtaccgtgagggaagattgaaaagaactttgaagagagagttc
aatagtacgtgaaactgtgt--ggt-ggtaaacggagggg-ttctcgaagt-ctctgt-g
gggaac-tcaacc-tt--ggt-gtcg-gg------cagtcrgggtgta------tccgat
cagc-----aa-tgacggtgcg-----ctttgt-c-t-ggct--tggctctc------gg
gtgcatttcccc-cgcag-tttacggcaggaaccgtttg---------gc-tcggaccaa
aggcc------tcgggtgaagttgtcgc--------ttatggtg--------gca----g
---cc---c-t--------gg-gtgtcctgg--ctctgc--k-ctcgacgggta-cgt-g
aga-ggactcgtatagcgagcaacg-----------ctctgt-tgcggttct-catc---
tc-tctgctgagtaggtcggtggccgctcctacccgtcttgaaacactgac
>Undeuchaeta_major(JH)
agaccgatagcaaacaagtaccgtgagggaagattgaaaagaactttgaagagagagttc
aatagtacgtgaaactgtgt--ggt-ggtaaacggagggg-ttctcgaagt-ttctgc-g
gggaac-tcaacc-tt--ggt-gtcg-gg------cggtcagggtgta------tccgat
cagc-----aa-tgactgtgcg-----ctctgt-c-t-ggct--tggctctc------gg
gtgcatttcccc-cgtag-tttacggcaggaaccgtttg---------gt-gcggaccga
aggcc------tcgggtgaagttgtcgc--------ttatggtg--------gca----g
---cc---c-t--------gg-gtgtcctgg--ctctgc--g-ctcgacgggta-cgt-g
aga-ggactcgtatagcgagcaacg-----------ctctgt-tgcggttct-catc---
tc-tctgccgagtaggtcggtggcccctccgacccgtcttgaaacacggac
>Undeuchaeta_plumosa(JH)
agaccgatagcaaacaagtaccgtgagggaagattgaaaagaactttgaagagagagttc
aatagtacgtgaaactgtgt--ggt-ggtaaacggagggg-ttctcgaagt-ttctgc-g
gggaac-tcaacc-tt--ggt-gttg-gg------cggtcagggcgta------tccgat
cagc-----aa-tgactgtgcg-----ctctgt-c-t-ggct--tggctctc------gg
gtgcatttcccc-cgtag-tttacggcaggaaccgtttg---------gt-gcggaccga
aggcc------tcgggtgaagttgtcgc--------ttatggtg--------gca----g
---cc---c-t--------gg-gtgtcctgg--ctctgc--g-ctcgacgggta-cgt-g
aga-ggactcgtatagcgagcaacg-----------ctctgt-tgcggttct-catc---
tc-tctgccgagtaggtcggtggcccctccgacccgtcttgaaacacggac
>Chiridiella_abyssalis
agaccgatagcaaacaagtaccgtgagggaagattgaaaagaactttgaagagagagttc
aatagtacgtgaaactgtgt--ggt-ggtaaacggagggg-ttctcgaagt-ttctgc-g
gggaac-tcaacc-tt--ggt-gtcg-gg------cggtcagggtgtg------tccgat
cagc-----aa-tgacggtgcg-----ctttgt-c-c-ggct--tggctctc------gg
gtgcatttcccc-cgtag-tttacggcaggaaccgtttg---------gc-tcggaccga
aggcc------tcgggtgaagttgtcac--------ttctggtg--------gca----g
---cc---c-t--------gg-gtgtcctgg--ctctgc--g-ctcgacgggta-cgt-g
aga-ggactcgtatagcgagcaacg-----------ctctgt-tgcggttct-catc---
tc-tctgccgagtaggtcggtggcccctccgacccgtcttgaaacactgac
>Paraeuchaeta_media(JH)
agaccgatagcaaacaagtaccgtgagggaagattgaaaagaactttgaagagagagttc
aatagtacgtgaaactgtgt--ggt-ggtaaacggagggg-ttctcgaagt-ctctgt-g
gggaac-tcaacc-tt--ggt-gtcg-gg------cggtctgggcgtg------tccgat
cagc-----aa-tgacggcgcg-----ttctct-c-c-ggct--tggctctc------gg
gtgcatttcccc-cgcag-tttacggcaggaaccgtttg---------gc-tcggaccga
aggcc------tcgggtgaagttgtcgc--------ttatggtg--------gca----g
---cc---c-t--------gg-gtgtcctgg--ctctgc--g-cccgacgggta-cgt-g
aga-ggactcgtatagcgagcaacg-----------ctctgt-tgcggttct-catc---
tc-tctgccgagtaggtcggcggcccctccgacccgtcttgaaacacggac
>Euchaeta_indica(JH)
agaccgatagcaaacaagtaccgtgagggaagattgaaaagaactttgaagagagagttc
aatagtacgtgaaactgtgt--ggt-ggtaaacggagggg-ttctcgaagt-ctctgc-g
gggaac-tcaacc-tt--ggt-gcgg-gg------cggtctgggcgtg------tccgat
cagc-----ga-tgacggcgcg-----ttctct-c-c-ggct--ctgctccc------gg
gtgcatttcccc-cgcag-tttacggcaggaaccgtttg---------gc-tgggaccga
aggcc------tcgggtgaagttgtcgc--------ttctggtg--------gca----g
---cc---c-c--------gg-gtgtcctgg--ctccga--g-cccgacgggta-cgc-g
aga-ggactcgtatagcgagcaacg-----------ctctgt-tgcggttct-catc---
tc-tctgccgagtaggtcggcggcccctccgacccgtcttgaaacacggac
>Euchaeta_rimana(JH)
agaccgatagcaaacaagtaccgtgagggaagattgaaaagaactttgaagagagagttc
aatagtacgtgaaactgtgt--ggt-ggtaaacggagggg-ttctcgaagt-ctctgc-g
gggaac-tcaacc-tt--ggt-gcgg-gg------cggtctgggcgtg------tccgat
cagc-----ga-tgacggcgcg-----ttctct-c-c-ggct--ttgctctc------gg
gtgcatttcccc-cgcag-tttacggcaggaaccgtttg---------gc-tcggaccga
aggcc------tcgggtgaagttgtcgc--------ttatggtg--------gca----g
---cc---c-c--------gg-gtgtcctgg--ctccga--g-cccgacgggta-cgc-g
aga-ggactcgtatagcgagcgacg-----------ctctgt-tgcggttct-catc---
tc-tctgccgagtaggtcggcggcccctccgacccgtcttgaaacacggac
>Euchirella_messinensis(JH)
agaccgatagcaaacaagtaccgtgagggaagattgaaaagaactttgaagagagagttc
aatagtacgtgaaactgtgt--ggt-ggtaaacggagggg-ttctcgaagt-ctctgc-g
gggaac-tcaacc-tt--ggt-gtcg-gg------cggccagggcatg------tccgat
cagc-----aa-tgacggtgtg-----ctctgt-c-c-ggct--tggctctc------gg
gtgcatttcccc-cgcag-tttacagcaggaaccgtttg---------gc-gcggaccga
aggcc------ctgggtgaagttgtcgc--------ttatggtg--------gca----g
---cc---c-c--------gg-gtgtcctgg--ctctgc--g-ctcgacgggta-cgt-g
aga-ggactcgtacagcgagcaacg-----------ctctgt-tgcggttct-catc---
tc-tctgctgagtaggtcggcggcccctccgacccgtcttgaaacacggac
>Euchirella_curticauda(JH)
agaccgatagcaaacaagtaccgtgagggaagattgaaaagaactttgaagagagagttc
aatagtacgtgaaactgtgt--ggt-ggtaaacggagggg-ttctcgaagt-ctctgc-g
gggaac-tcaacc-tt--ggt-gtcg-gg------cggccagggcgta------tccgat
cagc-----aa-tgactgtgcg-----ctctgt-c-t-ggct--tgtctctc------gg
gtgcatttcccc-cgcag-tttacagcaggaaccgtttg---------gt-acggaccaa
aggcc------ccgggtgaagttgtcgc--------ttatggtg--------gca----g
---cc---c-c--------gg-gtgtcctgg--ctctgt--g-ctcgacgggta-cgt-g
aga-ggactcgtacagcgagcaacg-----------ctctgt-tgcggttct-catc---
tc-tctgctgagtaggtcggcggcccctccgacccgtcttgaaacacggac
>Clausocalanus_arcuicornis
agaccgatagcaaacaagtaccgtgagggaaaattgaaaagaactttgaagagagagttc
aagagtacgtgaaactgtgt--ggt-ggtaaacggagggg-ttctcgaagt-ctctgt-g
gggaac-tcagcc-tc--ggt-gtcg-gg------cggtcagggtgtg------tccgat
cagc-----aa-tgacggcgct-----ctctgt-c-t-ggct--tggctcct------gg
gtgcattttctc-cgcag-tttacggcaggaaccgtttg---------gc-tcggatcga
aggcc------ctgggtgaagttgtcgg--------ttctgctg--------gca----g
---cc---c-c--------gg-gtgtcctgg--ctccgc--g-cccgacgggta-cgt-g
aga-ggactcgtatagcgagcaacg-----------ctctgt-tgcggttct-catc---
tc-tctgccgagtaggtcggcggcccctccgacccgtcttgaaacacggac
>Microcalanus_pygmaeus
agaccgatagcaaacaagtaccgtgagggaaaattgaaaagaactttgaagagagagttc
aatagtacgtgaaactgtgt--ggt-ggtaaacggagggg-ttctcgaagt-ttctgt-g
gggaac-tcaact-tt--ggt-gtcg-gg------cggtctgggcgta------tccgat
cagc-----ga-tgacggtgcg-----tttggt-c-t-ggct--cgactccc------gg
gtgcattttccc-cgcag-tttacggcaggaaccgtttg---------gc-tcggatcaa
aggcc------ttgggtgaagttgtcgg--------ttctgctg--------gca----g
---cc---c-c--------tc-gtgtcctgg--ctctgc--g-cccgacgggta-cgt-g
aga-ggactcgtatagcgagcaacg-----------ctctgt-tgcggtcct-catc---
tc-tctgccgagtaggtcggcggcccctccgacccgtcgtgaaacacggac
>Pseudocalanus_mimus
agaccgatagcaaacaagtaccgtga-ggaaaattgaaaagaactttgaagagagagttc
aatagtacgtgaaactgtgt--ggt-ggtaaacggagggg-ttcccgaagt-ttctgc-g
tggaac-tcaacc-tt--ggt-gtcg-gg------cggtcctggtgta------tctgat
cagc-----aa-tgactgtgcg-----cttggt-t-c-ggct--tggctccc------gg
gtgcattttcca-agcag-tttacggcaggaaccgtttg---------gc-tcggaccaa
aggcc------tcgggcgaagttgtaggt------attttgctt--------gca----g
---cc---c-c--------gg-gtgtcctgg--ctctgc--g-ctcgacgggta-cgt-g
aga-ggactcgtatagcgagcaacg-----------ctctgt-tgcggttct-catc---
tc-tctgccgagtaggtcggtggcccctccgacccgtcttgaaacacggac
>Pseudocalanus_minutus
agaccgatagcaaacaagtaccgtgagggaaaattgaaaagaactttgaagagagagttc
aatagtacgtgaaactgtgt--ggt-ggtaaacggagggg-ttctcgaagt-ttctgc-g
tggaac-tcaacc-tt--ggt-gtcg-gg------cggtcctggtgta------tctgat
cagc-----aa-tgacagttcg-----cttggt-t-c-ggct--tggctccc------gg
gtgcattttcca-agcag-tttacggcaggaaccgtttg---------gc-tcggaccga
aggcc------tcgggcgaagttgtaggt------attttgctt--------gca----g
---cc---c-c--------gg-gtgtcctgg--ctctgc--g-ctcgacgggta-cgt-g
aga-ggactcgtatagcgagcaacg-----------ctctgt-tgcggttct-catc---
tc-tctgccgagtaggtcggcggcccctccgacccgtcttgaaacacggac
>Chiridius_armatus
agaccgatagcaaacaagtaccgtgagggaagattgaaaagaactttgaagagagagttc
aatagtacgtgaaactgtgt--ggt-ggtaaacggagggg-ttctcgaagt-ctctgt-g
gggaac-tcaacc-tt--ggt-gtcg-ag------cggtctgggtgta------tctgat
cagc-----aa-tgactgtgct-----ctctgt-c-c-ggct--tggctctc------gg
gtgcatttcccc-cacag-tttacggcaggaaccgtttg---------gc-tcggaccga
aggcc------tcgtgtgaagttgtcgc--------ttctggtg--------gca----g
---cc---t-c--------gg-gtgtcctgg--ctctga--g-cccgacgggta-cgt-g
aga-ggactcgtatagcgagcaacg-----------ctctgt-tgcggttct-catc---
tc-tctgccgagtaagtcggtggcccctccgacccgtcttg-aacacggac
>Scaphocalanus_brevicornis
agaccgatagcaaacaagtaccgtgagggaagattgaaaagaactttgaagagagagttc
aatagtacgcgaaactgtgt--ggt-ggtaaacagagggg-ttctcgaagt-ttctga-g
gggaac-tcaacc-tt--ggt-gtcg-gg------cggtccgggtgta------tctgat
cagc-----aa-tgactgtgcg-----ctctgt-c-c-ggct--tggctctc------gg
gtgcacttcccc-ctcag-tttacggcaggaactgtttg---------gc-acggaccga
aggcc------acgggtgaagttgtcgc--------ttctggtg--------gca----g
---cc---c-t--------gt-gtctcctgg--ctctga--g-cccgaaaggta-tgt-g
aga-ggactcgtatagcgagcaatg-----------ctctgt-tgcagttct-catc---
tc-tctgccgagtaggtcggtggcccctctgacccgtcttgaaacactgac
>Scaphocalanus_echinatus(JH)
agaccgatagcaaacaagtaccgtgagggaagattgaaaagaactttgaagagagagttc
aatagtacgtgaaactgtgt--ggt-ggtaaacagagggg-ttctcgaagt-ttctga-g
gggaac-tcaacc-tt--ggt-gttg-gg------cagtcagggcgta------tccgat
cagc-----aa-tgactgtgcg-----ctctgt-c-t-ggct--cggctctc------gg
gtgcacttcccc-ctcag-tttacggcaggaactgtttg---------gc-acggaccga
aggcc------gcgggtgaagttgtcgc--------ttatggtg--------gca----g
---cc---c-t--------gt-gtgtcctgg--ctctgc--g-cccgacaggta-tgt-g
aga-ggactcgtatagcgagcaatg-----------ctctgt-tgcagttct-catc---
tc-tctgccgagtaggtcggtggcccctctgacccgtcttgaaacacggac
>Scolecitrichopsis_sp
agaccgatagcaaacaagtaccgtgagggaagattgaaaagaactttgaagagagagttc
aatagtacgtgaaactgtgt--ggt-ggtaaacagagggg-ttctcgaagt-ttctgt-g
gggaac-tcaacc-tt--ggt-gtcg-gg------cagtcagggtgtg------tcggat
cagc-----aa-tgaccgtgca-----ctctgt-c-c-ggct--tggctctc------gg
gtgcatttcccc-ctcag-tttacggcaggaactgtttg---------gt-acagaccga
aggcc------ttgggtgaagttgttgc--------ttatggtg--------gca----g
---cc---c-c--------tt-gtgtcctgg--ctctga--a-cccaacaggta-cgt-g
aga-ggactcgtatagcgagcaatg-----------ctctgt-tgcagttct-catc---
tc-tctgccgagtaggtcggcggcccctctgacccgtcttgaaacacggac
>Diaixis_hibernica
agaccgatagcaaacaagtaccgtgagggaagattgaaaagaactttgaagagagagttc
aatagtacgcgaaactgtgt--ggt-ggtaaacggagggg-ttctcgaagt-ttctgt-g
gtgaac-tcaacc-tt--ggt-gttg-gg------cagtctgtgcgtg------tccgat
cagc-----aa-tgacggtgcg-----tgcagt-c-t-ggct--tggctccc------gg
gtgcatttaccc-cacag-tttacggcaggaactgtttg---------gc-atcgaccga
aggcc------gcgggtgaagttgtcgc--------ttatggtg--------gca----g
---cc---c-t--------gt-gtgtcctgg--ctctgt--g-cccgacaggta-tgt-g
aga-ggactcgtatagcgagcaatg-----------ctctgt-tgcggttct-catc---
tc-tctgccgagtaagtcggtggcccttccgacccgtcttgaaacacggac
>Scottocalanus_securifrons(JH)
agaccgatagcaaacaagtaccgtgagggaagattgaaaagaactttgaagagagagttc
aatagtacgtgaaactgtgt--ggt-ggtaaacggagggg-ttctcgaagt-ttctgt-g
gggaac-tcaacc-tt--ggt-gtcg-gg------cggtcggtgcgta------tcggat
cagc-----aa-tgaccgtgcg-----cggcgt-c-t-ggct--tggctctc------gg
gtgcacttcccc-cacag-tttacggcaggaaccgtttg---------gc-acggaccga
aggcc------gcgggtgaagttgtcgc--------ttatggtg--------gca----g
---cc---c-t--------gt-gtgtcctgg--ctctgc--g-cccgacgggta-cgt-g
aga-ggactcgtatagcgagcaatg-----------ctctgt-tgcggttct-catc---
tc-tctgccgagtaggtcggtggcccctccgacccgtcttgaaacacggac
>Phaenna_spinifera
agaccgatagcaaacaagtaccgtgagggaagattgaaaagaactttgaagagagagttc
aatagtacgtgaaactgtgt--ggt-ggtaaacggagggg-ttctcgaagt-ttctgt-g
gggaac-tcaacc-tt--ggt-gttg-gg------cagtcctggtgta------tctgat
cagc-----aa-tgactgtgca-----cttggt-c-t-ggct--tggctctc------gg
gtgcatttcccc-cacag-tttacgacaggaaccatttg---------gc-tcggatcga
aggcc------acgggtgaagttgttgc--------ttatggtg--------gca----g
---cc---c-t--------gt-gtgtcctgg--ctctgc--g-cccgatgggta-tgt-g
aga-ggactcgtatagcgagcaatg-----------ctctgt-tgcggttct-catc---
tc-tctgtcgagtaggtcggtggcccctccgacccgtcttgaaacacggac
>Scolecithrix_bradyi
agaccgatagcaaacaagtaccgtgagggaagattgaaaagaactttgaagagagagttc
aatagtacgtgaaactgtgt--ggt-ggtaaacggagggg-ttctcgaagt-ttctga-g
gggaac-tcaacc-tt--ggt-gttg-gg------cggcctgggcgta------tccgat
cagc-----aa-tgactgtgcg-----ctctgt-c-c-ggct--cggctctc------gg
gtgcatttcccc-ctcag-tttacgacaggaaccgtttg---------gt-gcggaccga
aggcc------tcgggtgaagttgtcgc--------ttatggtg--------gca----g
---cc---c-t--------gt-gtgtcctgg--ctctgc--g-cccgacgggta-tgt-g
aga-ggactcgtatagcgagcaatg-----------ctctgt-tgcggttct-catc---
tc-tctgtcgagtaggtcggcggcccctccgacccgtcttgaaacacggac
>Scolecithrix_danae(JH)
agactgatagcaaacaagtaccgtgagggaagattgaaaagaactttgaagagagagttc
aatagtacgtgaaactgtgt--ggt-ggtaaacggagggg-ttctcgaagt-ttctga-g
gggaac-tcaacc-tt--ggt-gtcg-gg------cggtcagggcgta------tctgat
cagc-----aa-tgactgtgcg-----ttttgt-c-t-ggct--tggctctc------gg
gtgcatttcccc-ctcag-tttacggcaggaaccgtttg---------gc-acggaccga
aggcc------tcgggtgaagttgtcgc--------ttatggtg--------gca----g
---cc---c-t--------gg-gtgtcctgg--ctctga--g-cccgacgggta-tgt-g
aga-ggactcgtatagcgagcaatg-----------ctctgt-tgcggttct-catc---
tc-tctgccgagtaggtcggtggcccctccgacccgtcttgaaacacggac
>Spinocalanus_abyssalis
agaccgatagcaaacaagtaccgtgagggaaaattgaaaagaactttgaagagagagttc
aatagtacgtgaaactgtgt--ggt-ggtaaacggagggg-ttctcgaagt-ctccgt-g
gggtac-tcaacc-tt--ggt-ggtg-gg------cagctgggctaag------tgcaat
ctgc-----aa-ggatgccttg-----actcac-tgc-agcc--tgcctctc------gg
gtgcatttcccc-cgcgg-ttcacggcaggaaccgttgc---------ga-ccggaccga
aggcc------ccgtgtgaagttgtcgc--------ttatggtg--------gca----g
---cc---c-t--------gg-gtgtcctgg--ctctgg--c-tgtgacgggta-cgt-g
aga-ggtctcgtatagcgagcaacg-----------ctctgt-tgcggtcct-catc---
tc-tctgccgagtaggtcggcggcccctccgacccgtcttgaaacacggac
>Spinocalanus_longicornis(JH)
agaccgatagcaaacaagtaccgtgagggaaaattgaaaagaactttgaagagagagttc
aatagtacgtgaaactgtgt--ggt-ggtaaacggagggg-ttctcgaagt-ctccgt-g
gggtac-tcaacc-tt--ggt-ggtg-gg------cagctgggctaag------tgcaat
ctgc-----aa-ggatgccttg-----actcac-tgc-agcc--tgcctctc------gg
gtgcatttcccc-cgcgg-ttcacggcaggaaccgttgc---------ga-ccggaccga
aggcc------ccgtgtgaagttgtcgc--------ttatggtg--------gca----g
---cc---c-t--------gg-gtgtcctgg--ctctgg--c-tgtgacgggta-cgt-g
aga-ggtctcgtatagcgagcaacg-----------ctctgt-tgcggtcct-catc---
tc-tctgccgagtaggtcggcggcccctccgacccgtcttgaaacacggac
>Spinocalanus_horridus
agaccgatagcaaacaagtaccgtgagggaaaattgaaaagaactttgaagagagagttc
aatagtacgtgaaactgtgt--ggt-ggtaaacggagggg-ttctcgaagt-ctccgt-g
gggtac-tcaacc-tt--ggt-ggcg-gg------cagctgggccgag------tgcgat
ccgc-----aa-agacgcctcg-----gcctgc-tgc-agcc--tgcctctc------gg
gtgcatttcccc-cgcgg-ttcacggcaggaaccgttgc---------ga-ccggaccga
aggcc------ccgagtgaagttgtcgc--------ttatggtg--------gca----g
---cc---c-t--------gg-gtgtcctgg--ctctgg--c-tgtgacgggta-cgt-g
aga-ggactcgtatagcgagcaacg-----------ctctgt-tgcggtcct-catc---
tc-tctgccgagtaggtcggcggcccctccgacccgtcttgaaacacggac
>Spinocalanus_elongatus
agaccgatagcaaacaagtaccgtgagggaaaattgaaaagaactttgaagagagagttc
aatagtacgtgaaactgtgt--ggt-ggtaaacggagggg-ttctcgaagt-ctctgt-g
gggtac-tcaacc-tt--ggt-ggcg-gg------cagttgggyckak------tgcgat
ccgc-----aa-agacgcctcg-----gcccac-tgc-ggcc--tgcctctc------gg
gtgcatttcccc-cgcag-ttcacggcaggaaccgttgc---------ga-ccggaccga
aggcc------ccgcgtgaagttgtcgc--------ttatggtg--------gca----g
---cc---c-t--------gg-gtgtcctgg--ctccggtct-tgtgacgggta-cgt-g
aga-ggactcgtatagcgagcaacg-----------ctctgt-tgcggtcct-catc---
tc-tctgccgagtaggtcggcggcccctccgacccgtcttgaaacacggac
>Spinocalanus_angusticeps(JH)
agaccgatagcaaacaagtaccgtgagggaaaattgaaaagaactttgaagagagagttc
aatagtacgtgaaactgtgt--ggt-ggtaaacggagggg-ttctcgaagt-ctccgt-g
gggtac-tcaacc-tt--ggt-ggcg-gg------cagttgggccgag------tgcgat
cagc-----aa-tgacgtctcg-----gctcgc-cgc-ggcc--tgcctctc------gg
gtgcatttcccc-cacgg-ttcacggcaggaaccgttgc---------ga-ccggaccga
aggcc------ctgggtgaagttgtcgc--------ttatggtg--------gca----g
---cc---c-c--------gg-gtgtcctgg--ctctgg--g-cgtgacgggta-cttgg
aga-ggactcgtatagcgagcaacg-----------ctctgt-tgcggtcct-catc---
tc-tctgccgagtaggtcggtggcccctccgacccgtcttgaaacacggac
>Foxtonia_barbatula
agaccgatagcaaacaagtaccgtgagggaaaattgaaaagaactttgaagagagagttc
aatagtacgtgaaactgtgt--ggt-ggtaaacggagggg-ttctcaaagt-ctctgt-g
gggcac-tcaacc-tt--ggt-ggtg-gg------tggtcgggacatg------tgtgat
cagc-----aa-tgactccgtg-----ccccgc-c-c-agcc--cgcctctc------gg
gtgcatttcccc-cgcag-ttcacggcaggaactgctgg---------ga-ctggaccga
aggcc------tcgggtgaaggtgtcgc--------ttatggtg--------gca----g
---ca---c-c--------cg-atggcctgg--ctctgg--g-cccagcaggta-cgt-g
agg-ggactcgtatagcgagcaatg-----------ctctgt-tgcagtccc-catc---
tc-tctgccgagtaggttggcggcccctctgacccgtcttgaaacacggac
>Tharybis_groenlandica
agaccgatagcaaacaagtaccgtgagggaagattgaaaagaactttgaagagagagttc
aacagtacgtgaaactgtgt--ggt-ggtaaacggagggg-ttctcgaagt-tgctgt-g
gggaag-tcaacc-ta--ggt-gttg-gg------cggtcctgttgta------gctgat
cagc-----aa-tgactgccta-----cttcag-cct-atcc--cttctctt------gg
gtgcattttccc-cgcag-cttacggcaggaactgtttg---------gc-ctggaccaa
aggct------gcaggtggagctgtcgc--------ttatggtg--------gca----a
---cc---c-t--------gt-gtgtcctgg--ctccat--g-cccggcaggta-tgt-g
agg-ggactcgtatagtgagcaatg-----------ctctat-tgctgttcc-catc---
tc-tctgctgagtaggtcggtggcccctctgacccgtcttgaaacacggac
>Subeucalanus_pileatus
agaccgatagcaaacaagtaccgtgagggaagattgaaaagaactttgaagagagagttc
aatagtacgtgaaactgtgt--ggt-ggtaaacggagggg-ttctcgaagt-ttctgt-g
gggaac-tcaacc-tt--ggt-cggc-tt------cagcctcgtcgtt------cttgat
cagc-----aa-tgactcgacg-----gcttgt-c-c-tgtt--gttgtccc------gg
gtgcactttccc-cgcgg-tttaccacaggaactgttcg---------gt-ctggaccga
agggc------tcgggtgaagttgtcgg--------ttatgccg--------gca----g
---cc---c-c--------tt-gt-tcctgg--ctccgg--a-ccagacaggta-ctt-g
agt-ggactcgtatagcgagcaatg-----------ctctgt-tgcggttca-catc---
tc-tctgtggagtaggtcggcggcccctccgacccgtcttgaaacacggac
>Subeucalanus_subtenuis(JH)
agaccgatagcaaacaagtaccgtgagggaagattgaaaagaactttgaagagagagttc
aatagtacgtgaaactgtgt--ggt-ggtaaacggagggg-ttctcgaagt-ttccgt-g
gggaac-tcaacc-tt--ggc-tggc-tt------cggccttgtcgtt------cttgat
cagc-----aa-tgactcgacg-----gctggt-c-c-cgtt--gtccgccc------gg
gtgcactttccc-tgcgg-tttaccacaggaactgtttg---------ga-ctggaccaa
agggc------tcgggtgaagttgtcag--------ttctgctg--------gca----g
---cc---c-c--------gt-tt-tcctgg--ctccgg--a-ccagacaggta-ctt-g
aga-ggactcgtatagcgagcaatg-----------ctctgt-tgcggttct-catc---
tc-tctgtggagtaggtcggtggcccctccgacccgtcttgaaacacggac
>Eucalanus_bungii
agaccgatagcaaacaagtaccgtgagggaagattgaaaagaactttgaagagagagttc
aatagtacgtgaaactgtgt--ggt-ggtaaacggagggg-ttctcgaagt-ttccgt-g
gggaac-tcaacc-tt--ggt-ggtc-tg------cagccttgtcgta------tttgat
cagc-----aa-tgacttttcg-----gcttgt-c-c-tgct--ctcctctc------gg
gtgcatttcccc-cgcgg-ttcacgacaggaaccgtttg---------gc-ttgaaccga
agggc------ttgggtgaagttgttgg--------ttctgctg--------gca----g
---cc---c-c--------tt-gt-tcctgg--cttcac--g-ccagacgggta-cgg-g
aga-ggactcgtatatcgagcaatg-----------ctctgt-tgccgttct-catc---
tc-tctgtcgagtaggtcggtggcccctccgacccgtcttgaaacacggac
>Eucalanus_carifornicus(JH)
agaccgatagcaaacaagtaccgtgagggaagattgaaaagaactttgaagagagagttc
aatagtacgtgaaactgtgt--ggt-ggtaaacggagggg-ttctcgaagt-ttccgt-g
gggaac-tcaacc-tt--ggt-ggtc-tg------cagccttgtcgta------tttgat
cagc-----aa-tgactttgcg-----gcttgt-c-c-tgct--ctcctctc------gg
gtgcatttcccc-cgcgg-ttcacgacaggaaccgtttg---------gc-ttgaaccga
agggc------ttgggtgaagttgttgg--------ttctgctg--------gca----g
---cc---c-c--------tt-gt-tcctgg--cttcac--g-ccagacgggta-cgg-g
aga-ggactcgtatatcgagcaatg-----------ctctgt-tgccgttct-catc---
tc-tctgtcgagtaggtcggtggcccctccgacccgtcttgaaacacggac
>Eucalanus_sp(JH)
agaccgatagcaaacaagtaccgtgagggaagattgaaaagaactttgaagagagagttc
aatagtacgtgaaactgtgt--ggt-ggtaaacggagggg-ttctcgaagt-ttccgt-g
gggaac-tcaacc-tt--ggt-ggtc-tg------cagccttgtcgta------tttgat
cagc-----aa-tgactttgcg-----tcttgt-c-c-tgct--ctcctctc------gg
gtgcatttcccc-cgcgg-ttcacgacaggaaccgtttg---------gc-ttggaccga
agggc------ttgggtgaagttgtcgg--------ttctgctg--------gca----g
---cc---c-c--------tt-gt-tcctgg--ctccac--g-ccagacgggta-cgg-g
aga-ggactcgtatatcgagcaatg-----------ctctgt-tgccgttct-catc---
tc-tctgtcgagtaggtcggtggcccctccgacccgtcttgaaacacggac
>Rhincalanus_cornutus
agaccgatagcaaacaagtaccgtgagggaagattgaaaagaactttgaagagagagttc
aatagtacgtgaaactgtgt--ggt-ggtaaacggagggg-ttctcgaagt-ttctgt-g
gggaac-tcaacc-tt--ggt-ggtt-tg------cagccctgttgtc------tttgat
cagc-----aa-tgactttgca-----gcttgt-c-t-cgct--ttcctccc------gg
gtgcatttcccc-cgcag-tttacgacaggaaccgtttg---------gc-tcagaccga
aggct------tcgggtgaagttgttgg--------ttctgcct--------tca----g
---cc---c-c--------gt-tc-tcctgg--ctctga--a-ccagacgggta-cgt-g
aga-ggactcgtatatcgagcaatg-----------ctctgt-tgcggttct-catc---
tc-tctgtcgagtaggtcggcggcccctccgacccgtcttgaaacacggac
>Rhincalanus_rostifrons(JH)
agaccgatagcaaacaagtaccgtgagggaagattgaaaagaactttgaagagagagttc
aatagtacgtgaaactgtgt--ggt-ggtaaacggagggg-ttctcgaagt-ttctgt-g
gggaac-tcaacc-tt--ggt-ggtt-tg------cagccctgctgtc------tttgat
cagc-----aa-tgactttgca-----gcttgt-c-t-cgct--ttcctccc------gg
gtgcatttcccc-cgcag-tttacgacaggaaccgtttg---------gc-tcagaccga
aggat------tcgggtgaagttgttgg--------ttctgcct--------tca----g
---cc---c-c--------gt-tc-tcctgg--ctctga--a-ccagacgggta-cgt-g
aga-ggactcgtatatcgagcaatg-----------ctctgt-tgcggttct-catc---
tc-tctgtcgagtaggtcggcggcccctccgacccgtcttgaaacacggac
>Rhincalanus_nasutus(JH)
agaccgatagcaaacaagtaccgtgagggaagattgaaaagaactttgaagagagagttc
aatagtacgtgaaactgtgt--ggt-ggtaaacggagggg-ttctcgaagt-ttctgt-g
gggaac-tcaacc-tt--ggt-ggtt-tt------cagccttgtcgtc------tttgat
cagc-----aa-tgactttgcg-----gcttgt-c-t-tgtt--ttcctccc------gg
gtgcatttcccc-cgcag-tttacgacaggaaccgtttg---------gg-tcagaccga
aggcc------ttgggtgaagttgtcgg--------ttctgctg--------gca----g
---cc---c-c--------ga-tc-tcctgg--ctctga--c-ccagacgggta-cgt-g
aga-ggactcgtatagcgagcaatg-----------ctctgt-tgcggttct-catc---
tc-tctgtcgagtaggtcggcggcccctccgacccgtcttgaaacacggac
>Temoropia_mayumbaensis
agaccgatagcaaacaagtaccgtgagggaagattgaaaagaactttgaagagagagttc
aatagtacgtgaaactgtgt--ggt-ggtaaacggaggcg-ttcttgaagt-ttctgt-g
gggaac-tcaacc-tt--ggt-ggct-gg------cggcctggctgta------tgtgat
cagc-----aa-tgactctgca-----gctggt-t-t-ggtcgtggcctctc------gg
gcgcatttttcc-cacag-tttacggcaggaactgtttg---------ga-gcagaccaa
aggcc------tcgggtgaagttgtcgg--------ttctgctg--------gca----g
---cc---c-c--------ag-gtgtcctgg--ctctgc--a-ccagacaggta-tca-g
aga-ggactcgtatagcgagcaatg-----------ccctgt-tgcagtcct-cata---
tc-tctgccgagtaggtcagagacgcctccgacccgtcttgaaacacggac
>Temorites_brevis
agaccgatagcaaacaagtaccgtgagggaagattgaaaagaactttgaagagagagttc
aatagtacgtgaaactgtgt--ggt-ggtaaacggagggg-ttcttgaagt-ttctgt-g
gggaac-tcaacc-tt--ggt-ggtt-gg------tggcccggctgta------tttgat
cagc-----aa-tgactttgca-----gctggt-t-c-ggcc--tgcctccc------gg
gtgcatttcccc-cgcag-tttacggcaggaactgtttg---------ga-gcggaccaa
aggcc------ttgggtgaagttgttgg--------ttctgccg--------gca----g
---cc---t-c--------ag-gtgtcctgg--ctctgc--c-ccagacaggta-act-g
aga-ggactcgtatagcgagcaatg-----------ctctgt-tgtggttct-cata---
tc-tctgccgagtaggtcagcggcccctctgacccgtcttgaaacacggac
>Calanus_marshallae
agaccgatagcaaacaagtacggtgacggaagattgaaaagaactttgaagagagagttc
aatagtacgtgaaactgtgt--ggt-ggtaaacggagggg-ttctcgaagt-ttctgt-g
gggaac-tcagcc-tt--ggt-gtcg-cg------tggccctgttgta------tctgat
cagc-----aa-tgacagtgca-----gcttgt-c-c-gacg--tgtctctc------gg
gtgcatttcccc-cgcag-tttacggcaggaactgtttg---------ga-gcgcaccga
aggcc------tcgggtgaagttgttgg--------ttctgcta--------gca----g
---cc---c-t--------gg-gtgtcctgg--cttcgc--a-ccagacaggta-cgt-g
aga-ggactcgtatagcgagcaatg-----------ctctgt-tgcggttct-catc---
tc-tctgccgagtaggtcggcggcccctccgacccgtcttgaaacacggac
>Calanus_finmarchicus
agaccgatagcaaacaagtacggtgacggaagattgaaaagaactttgaagagagagttc
aatagtacgtgaaactgtgt--ggt-ggtaaacggagggg-ttctcgaagt-ttctgt-g
gggaac-tcagcc-tt--ggt-gtcg-cg------tggccctgttgta------tctgat
cagc-----aa-tgacagtgca-----gcttgt-c-c-gacg--tgtctctc------gg
gtgcatttcccc-cgcag-tttacggcaggaactgtttg---------ga-gcgcaccga
aggcc------tcgggtgaagttgttgg--------ttctgctg--------gca----g
---cc---c-t--------gg-gtgtcctgg--cttcgc--a-ccagacaggta-cgt-g
aga-ggactcgtatagcgagcaatg-----------ctctgt-tgcggttct-catc---
tc-tctgccgagtaggtcggcggcccctccgacccgtcttgaaacacggac
>Calanus_helgolandicus
agaccgatagcaaacaagtacggtgacggaagattgaaaagaactttgaagagagagttc
aatagtacgtgaaactgtgt--ggt-ggtaaacgcagggg-ttctcgaagt-ttctgt-g
gggaac-tcagcc-tt--ggt-gtcg-cg------tggccctgttgta------tctgat
cagc-----aa-tgacagtgcg-----gcttgg-c-c-gacg--tgtctctc------gg
gtgcatttcccc-cgcag-tttacggcaggaactgtttg---------ga-gcgcaccga
aggcc------tcgggtgaagttgttgg--------ttctgccg--------gca----g
---cc---c-t--------gg-gtgtcctgg--cttcgc--a-ccagacaggta-cgt-g
aga-ggactcgtatagcgagcaatg-----------ctctgt-tgcggttct-catc---
tc-tctgccgagtaggtcggcggcccctgcgacccgtcttgaaacacggac
>Cosmocalanus_darwini(JH)
agaccgatagcaaacaagtacggtgacggaagattgaaaagaactttgaagagagagttc
aatagtacgtgaaactgtgt--ggt-ggtaaacggagggg-ttctcgaagt-ttctgt-g
gggaac-tcagcc-tt--ggt-gtcg-cg------tggctctgtagta------tccgat
cagc-----aa-tgacggtgct-----gcttgg-c-c-gacg--tgtctctc------gg
gtgcatttcccc-cgcag-tttacggcaggaactgttcg---------ga-gcgcaccga
aggcc------tcgggtgaagttgtcgg--------ttctgctg--------gca----g
---cc---c-t--------gg-gtgtcctgg--cttcgc--a-ccggacaggta-cgt-g
aga-ggactcgtatagcgagcaatg-----------ctctgt-tgcggttct-catc---
tc-tctgccgagtaggtcggtggcccctccgacccgtcttgaaacacggac
>Neocalanus_plumchrus
agaccgatagcaaacaagtacggtgacggaagattgaaaagaactttgaagagagagttc
aatagtacgtgaaactgtgt--ggt-ggtaaacggagggg-ttctcgaagt-ttctgt-g
gggaac-tcagcc-tt--agt-gatg-cg------cggccctgttgta------tctgat
cagc-----aa-tgactgtgca-----gcttgt-c-c-ggcg--tgtctctc------gg
gtgcatttcccc-cgcag-tttacgacaggaactgtttg---------ga-gcgcaccaa
aggcc------tcgggtgaagttgtcgg--------ttctgcta--------gca----g
---cc---c-t--------gg-gtgtcctgg--cttcgc--a-ccagacaggta-cgt-g
aga-agactcgtatagcgagcaatg-----------ctctgt-tgcggtttt-catc---
tc-tctgtcgagtaggtcggcggcccctccgacccgtcttgaaacacggac
>Neocalanus_flemingeri
agaccgatagcaaacaagtacggtgacggaagattgaaaagaactttgaagagagagttc
aatagtacgtgaaactgtgt--ggt-ggtaaacggagggg-ttctcgaagt-ttctgt-g
gggaac-tcagcc-tt--agt-gatg-cg------tggccctgttgta------tctgat
cagc-----aa-tgactgtgca-----gcttgt-c-c-ggcg--tgtctctc------gg
gtgcatttcccc-cgcag-tttacgacaggaactgtttg---------ga-gcgcaccaa
aggcc------tcgggtgaagttgttgg--------ttctgccg--------gca----g
---cc---c-t--------gg-gtgtcctgg--cttcgc--a-ccagacaggta-cgt-g
aga-agactcgtatagcgagcaatg-----------ctctgt-tgcggtttt-catc---
tc-tctgtcgagtaggtcggcggcccctccgacccgtcttgaaacacggac
>Neocalanus_cristatus
agaccgatagcaaacaagtacggtgacggaagattgaaaagaactttgaagagagagttc
aatagtacgtgaaactgtgt--ggt-ggtaaacggagggg-ttctcgaagt-ttctgt-g
gggaac-tcagcc-tt--agt-gatg-cg------cggccctgttgta------tctgat
cagc-----aa-tgactgtgca-----gcttgt-c-c-ggcg--tgtctctc------gg
gtgcatttcccc-cgcag-tttacgacaggaactgtttg---------ga-gcgcaccaa
aggcc------tcgggtgaagttgttgg--------ttctgccg--------gca----g
---cc---c-t--------gg-gtgtcctgg--cttcgc--a-ccagacaggta-cgt-g
aga-gcactcgtatagcgagcaatg-----------ctctgt-tgcggttct-catc---
tc-tctgtcgagtaggtcggcggcccctccgacccgtcttgaaacacggac
>Calanus_hyperboreus
agaccgatagcaaacaagtacggtgacggaagattgaaaagaactttgaagagagagttc
aatagtacgtgaaactgtgt--ggt-ggtaaacggagggg-ttctcgaagt-ttctgt-g
gggaac-tcagcc-tt--ggt-gatt-cg------tggccctgttgta------tctgat
cagc-----aa-tgactgtgca-----gcttgt-c-c-ggcg--tttctctc------gg
gtgcatttcccc-cgcag-tttacggcaggaactgtttg---------ga-gcgcaccaa
aggcc------tcgggtgaagttgttgg--------ttctgccg--------gca----g
---cc---c-t--------gg-gtgtcctgg--cttcgc--a-ccagacaggta-cgt-g
aga-ggactcgtatagcgagcaatg-----------ctctgt-tgcggttct-catc---
tc-tctgccgagtaggtcggcggcccctccgacccgtcttgaaacacggac
>Calanoides_carinatus
agaccgatagcaaacaagtacggtgacggaagattgaaaagaactttgaagagagagttc
aatagtacgtgaaactgtgt--ggt-ggtaaacggagggg-ttctcgaagt-ttctgt-g
gggaac-tcagcc-tt--ggt-gacg-tg------cggccctgttgta------tctgac
cagc-----aa-tggcagtata-----gcttgt-c-t-ggca--tgtctctc------gg
gtgcatttcccc-cgcag-tttacgacaggaactgtttg---------ga-gcgcaccga
a-gcc------tcgggtgaagttgttgg--------ttctgccg--------gca----g
---cc---c-t--------gg-gtgtcctgg--cttcgc--a-ccagacaggta-cgt-g
aga-ggactcgtatagcgagcaatg-----------ctctgt-tgcggttct-catc---
tc-tctgtcgagtaggtcggtggcccctccgacccgtcttgaaacacggac
>Neocalanus_gracilis(JH)
agaccgatagcaaacaagtaccgtgagggaagattgaaaagaactttgaagagagagttc
aacagtacgtgaaactgtgt--ggt-ggtaaacagagggg-ttctcgaagt-ttctac-g
gggaac-tcagcc-tt--ggt-gacg-tg------tggacctgttgta------tccgat
caga-----aa-tgactgtgca-----gctttt-c-c-ggca--tgtctctc------gg
gtgcatttcccc-cgtag-tttacagcaggaactgtttg---------ga-gcgcaccga
aggcc------ctgggtgaagttgttgg--------ttctgccg--------gca----g
---cc---c-c--------gg-gtgtcctgg--ctgtgc--a-ccagacaggta-cgt-g
aga-ggactcgtatagcgagcaatg-----------ctctgt-tgcggttct-catc---
tc-tctgctgagtaggtcggtggcccctctgacccgtcttgaaacacggac
>Neocalanus_robstior(JH)
agaccgatagcaaacaagtaccgtgagggaagattgaaaagaactttgaagagagagttc
aacagtacgtgaaactgtgt--ggt-ggtaaacagagggg-ttctcgaagt-ttctac-g
gggaac-tcagcc-tt--ggt-gacg-tg------tggacctgttgta------tctgat
caga-----aa-tgactgtgca-----gcttct-c-c-ggca--tgtctctc------gg
gtgcatttcccc-cgtag-tttacagcaggaactgtttg---------ga-gcgcaccga
aggcc------tcgggtgaagttgttgg--------ttctgccg--------gca----g
---cc---c-t--------gg-gtgtcctgg--ctgtgc--a-ccagacaggta-cgt-g
aga-ggactcgtatagcgagcaatg-----------ctctgt-tgcggttct-catc---
tc-tctgctgagtaggtcggtggcccctctgacccgtcttgaaacacggac
>Bathycalanus_princeps
agaccgatagcaaacaagtaccgtgagggaagattgaaaagaactttgaagagagagttc
aatagtacgtgaaactgtgt--ggt-ggtaaacggagggg-ttctcgaagt-ttctgt-g
gggaac-tcaacc-tt--gga-ggca-tg------cggacctgttgta------tttgat
cagc-----ga-tgactttgca-----gcttct-c-t-ggta--agtctctc------gg
gcgcatttcccc-cgcag-tttacggcaggaaccgtttg---------ga-gtggaccga
aggcc------ctgggtgaagttatcag--------ttctgctg--------gta----g
---cc---c-t--------gg-gtgtcctgg--cttcac--a-ccagacgggta-cgt-g
aga-ggactcgtatagcgagcaatg-----------ctctgt-tgcggttct-catc---
tc-tctgccgagtaggtcggtggcccctccgacccgtcttgaaacacggac
>Paracalanus_aculeatus
agaccgatagcaaacaagtacggtgacggaagattgaaaagaactttgaagagagagttc
aatagtacgtgaaactgtgt--ggt-ggtaaacggagggg-ttctcgaagt-ttctgg-a
gggaac-tcagcc-tt--gga-gtgg-gg------ctgtctggttgta------tctgat
cagc-----aa-tgacagtgcg-----gctagt-c-a-ggct--ctgctcac------gg
gtgcatttcccc-ttcag-tttacggcaggaaccgttta---------gt-gcagaccta
aggct------ctgggtgaagttatagg--------cctagctt--------gta----g
---cc---c-c--------gg-atgttctgg--ctttgt--g-ctagacgggta-att-g
agg-agactcgtatagcgagcaatg-----------ctctgt-tgcagtctc-catc---
tc-tctgccgagtaggtcggtggcccctccgacccgtcttgaaacacggac
>Paracalanus_denudatus(JH)
agaccgatagcaaacaagtacggtgacggaagattgaaaagaactttgaagagagagttc
aatagtacgtgaaactgtgt--ggt-ggtaaacggagggg-ttctcgaagt-ttctgt-a
gggtac-tcagcc-tt--gga-gttg-gg------ctgtctggtggta------tcggat
cagc-----aa-tgaccgtgcc-----gctagt-c-a-ggct--tggctcac------gg
gtgcatttcccc-tgcag-tttacggcaggaactgttta---------ga-gcagaccta
aggct------ctgggtgaagttggagg--------cctagctt--------tca----g
---cc---c-t--------gg-atgttctgg--ctttgc--a-ctagacaggta-ctt-g
agg-agactcgtatagcgagcaatg-----------ctctgt-tgcggtttc-catc---
tc-tctgccgagtaggtcggtggcccctccgacccgtcttgaaacacggac
>Calocalanus_sp1(JH)
agaccgatagcaaacaagtacggtgacggaagattgaaaagaactttgaagagagagttc
aatagtacatgaaactgtgt--ggt-ggtaaacggaggga-ttcttgaagt-gtctgc-g
aagaac-tcagcc-tt--ggt-gttg-gg------cagtcacgtcctg------tctgat
cagc-----aa-tgacagcagg-----gcgggt-c-g-ggcc--tggctcac------gg
gtgcattttctc-tgcag-tttacggcaggaaccgtttg---------ga-gtcgaccta
tggcg------ttgggtgaagttaccgg--------cctagcct--------gta----g
---cc---c-c--------gg-ctgtcctgg--ctcctc--t-ccagacgggta-tctgg
agg-agactcgtatagcgagcaatg-----------ctctgt-tgcggtctc-catc---
tc-tctgccgagtaggtcagcggtccctccgacccgtcttgaaacacggac
>Calocalanus_sp2(JH)
agaccgatagcaaacaagtacggtgacggaagattgaaaagaactttgaagagagagttc
aatagtacatgaaactgtgt--ggt-ggtaaacggatgga-ttcttgaagt-ttctgc-c
aagaac-tcagcc-tt--ggt-gttg-gg------cagtggggtcctg------tctgat
cagc-----aa-tgacagcagg-----gctcct-c-a-ggtc--tggctcac------gg
gtgcattttctt-ggcag-tttacggcaggaaccgtttg---------ga-ggtgaccta
tggct------ttgggtgaagttacagg--------cctagctt--------gta----g
---cc---c-c--------gg-atgtcctgg--ctcccc--a-ccagacgggta-att-g
agg-agactcgtatagcgagcaatg-----------ctctgt-tgcggtttc-catc---
tc-tctgccgagtaggtcagcggtccatccgacccgtcttgaaacacggac
>Paracalanus_crassirostris
agaccgatagcaaacaagtacggtgacggaagattgaaaagaactttgaagagagagttc
aatagtacgtgaaactgtgt--ggt-ggtaaacggaggtg-ttctcgaagt-ttctgc-a
gggaac-tcagcc-tt--aag-gcgg-gg------cggcctggttgta------tccgat
cagc-----aa-tgacggtgcg-----gctttg-t-t-ggct--ctgtctgc------gg
gtgcatttcccc-tgcag-tttacggcaggaacccttga---------gc-gtggaccta
aggcg------ttgggagaagttacagg--------cctagctt--------gta----g
---cc---c-c--------gg-ctgtcctgg--cttcat--g-ctcgaggggta-ccg-g
agg-cgactcgtatagcgagcaatg-----------ctctgt-tgcggttgc-catc---
tc-tctgccgagtaggttggtggcacctccgacccgtcttgaaacacggac
>Mecynocera_clausi(JH)
agaccgatagcaaacaagtacggtgacggaagattgaaaagaactttgaagagagagttc
aatagtacgtgaaactgtgt--ggt-ggtaaacggagcgg-ttctcgaagt-ttctgt-g
gggaac-tcagcc-tt--ggt-gact-gg------ctgtcgtgtcgta------tcggat
cagc-----aa-tgaccgtgcg-----gcccgc-c-a-ggct--ggtctctc------gg
gtgcatttcccc-cgcag-tttacgacaggaactgtttg---------ga-ctggatcaa
aggcc------ctgggtgaagttgttgg--------tactgctg--------gca----g
---cc---c-t--------gg-gtgccctgg--ctccgg--a-ccagacaggta-ttt-g
aga-ggactcgtatagcgagcaatg-----------ctctgt-tgcggttct-catc---
tc-tctgtcgagtaggtcggcggccgctccgacccgtcttgaaacacggac
>Paraugaptilus_buchani
agaccgatagcaaacaagtaccgtgagggaagattgaaaagaactttgaagagagagttc
aagagtacgtgaaactgtgt--ggt-ggtaaacggagggg-ttctcgaagt-tcctga-g
ggggac-tcaacc-tt--gga-gctg-gt------gagtggtggcgcg------ggtgat
tagc-----aa-tgacactgcgtcg-ttttattcc-c-tggc--cggcttcc------gg
acgcactttccc-ctcag-tttacggcaggaactgttag---------ga-gcggaccaa
aggcc------tgaggtgaagttgtcgg--------ttatgctg--------gca----g
---ct---c-t--------cg-gtgtcctgg--cttcgc--a-cctgacgggta-ctt-g
agc-aaactcgtataacgcgtggt------------ttttac-cgcggtttg-catt---
tc-tctgccgagtaggtcggcggcccctccgacccgtcttgaaacacggac
>Hyperbionyx_athesphatos
agaccgatagcaaacaagtaccgtgagggaagattgaaaagaactttgaagagagagttc
aagagtacgtgaaactgtgt--ggt-ggtaaacggagggg-ttctcgaagt-ttctga-g
ggggac-tcaacc-tt--ggt-ggcg-ct------gggcccgggcgta------tttgat
cagc-----aa-tgactctgcg-----cccggc-t-c-ctgg--ctcctccc------gg
acgcactttctc-ctcag-tttacggcaggaaccgttag---------ga-gcggaccga
aggcc------tggggtgaagttgtcgg--------ttatgccg--------gca----g
---cc---c-t--------cg-gtgtcctgg--cttcgc--a-cctgacgggta-tgt-a
agc-gaactcgtatagcgagcggt-t----------gtctat-cgcggttcg-catc---
tc-tctgccgagtaggtcggcggcccctccgacccgtcttgaaacacggac
>Paraheterorhabdus_compactus
agaccgatagcaaacaagtaccgtgagggaagattgaaaagaactttgaagagagagttc
aagagtacgtgaaactgtgt--ggt-ggtaaacggagggg-ctctcgaagt-ttctga-g
gggaac-tcaacc-tt--ggt-gtcg-ct------gggcctgggcgta------tttgat
cagc-----aa-tgactttgcg-----cctagt-c-c-ccag--tgcctccc------gg
acgcactttctc-ctcag-tttacggcaggaaccgttag---------ga-gtggaccaa
aggcc------cggggtgaagttgtcgg--------ttatgctg--------gca----g
---cc---c-c--------cg-gtgtcctgg--ctttgc--a-cctgacgggta-tgt-g
agc-ggactcgtatagcgagcaat-t----------ctctat-tgcggtttg-catc---
tc-tctgccgagtaggtcggtggcctctccgacccgtcttgaaacacggac
>Heterorhabdus_norvegicus
agaccgatagcaaacaagtaccgtgagggaagattgaaaagaactttgaagagagagttc
aagagtacgtgaaactgtgt--ggt-ggtaaacggagggg-ctctcgaagt-ttctga-g
gggaac-tcaacc-tt--ggt-gtcg-ct------gggcctgggcgta------tttgat
cagc-----aa-tgactttgcg-----cttagt-c-c-ccag--tgcctccc------gg
acgcactttctc-ctcag-tttacggcaggaaccgttag---------ga-gtggaccaa
aggcc------cggggtgaagttgtcgg--------ttatgctg--------gca----g
---cc---c-c--------tg-gtgtcctgg--ctttgc--a-catgacgcgta-tgt-g
agc-ggactcgtatagcgagcaat-t----------ctctat-cccggttcg-catc---
tc-tctgccgagtaggtcggtggcctctccgacccgtcttgaaacacggac
>Haloptilus_chierchiae(JH)
agaccgatagcaaacaagtaccgtgagggaagattgaaaagaactttgaagagagagttc
aagagtacgtgaaactgtgt--ggt-ggtaaacggagggg-ttctcgaagt-ttctga-g
ggggac-tcaacc-tt--ggt-ggtg-ct------gggcctttgtgta------tttgat
cagc-----aa-tgactttgca-----cttagt-c-c-ccag--tgcctccc------gg
acgcactttctc-ctcag-tttacggcaggaaccgttag---------ga-gcggaccaa
aggct------cgaggtgaagttgtcgg--------ttatgctg--------gca----g
---cc---c-t--------cg-gtgtcctgg--cttcgc--a-cctgacgggta-tgt-a
agc-ggactcgtatagcgagcaat-t----------gtctat-tgcggttcg-catc---
tc-actgccgagtaggtcggtggcccctccgacccgtcttgaaacacggac
>Metridia_pacifica
agtccgatagcaaacaagtaccgtgagggaaaattgaaaagaactttgaagagagagttc
aagagtacgtgaaaccgtct--agc-ggtaaagagagggg-atctcgaag--ttctga-g
ggggac-tcaacc-tt--ggt-ggtg-ct------tggcctgggcgta------tttgat
cagc-----aa-tgactttgcg-----tttagt-c-c-cgag--tacctccc------gg
acgcactttctc-ctcag-ttgacggcaggaactgttag---------ga-gcgaactga
aggcc------cagggtgaagttgttgg--------ttatgctg--------gca----g
---cc---c-t--------tg-gtgtcctag--cttcgc--a-tctgacaggta-tgt-a
agc-aaactcgtatagcgagcaat-t----------ctctat-tgcggtttg-catc---
tc-tctgccgagtaggtcggtgtctcctctcacccgtcttgaaacacggac
>Metridia_lucens
agtccgatagcaaacaagtaccgtgagggaaaattgaaaagaactttgaagagagagttc
aagagtacgtgaaaccgtct--agc-ggtaaagagagggg-ctctcgaag--ttctga-g
ggggac-tcaacc-tt--ggt-ggtg-ct------tggcctggncgta------tttgat
cagc-----aa-tgactttgcg-----tttagt-c-c-cgag--tacctccc------gg
acgcactttctc-ctcag-ttgacggcaggaactgttag---------ga-gcggactga
aggcc------cagggtgaagttgttgg--------ttatgccg--------gca----g
---cc---c-t--------tg-gtgtcctag--cttcgc--a-tctgacaggta-tgt-a
agc-aaactcgtatagcgagcaat-t----------ctctat-tgcggtttg-catc---
tc-tctgccgagtaggtcggtggcctctctcacccgtcttgaaacacggac
>Metridia_effusa
agtccgatagcaaacaagtaccgtgagggaaaattgaaaagaactttgaagagagagttc
aagagtacgtgaaaccgtct--agc-ggtaaagagagggg-ttctcgaagt-ttctga-g
ggggac-tcaacc-tt--ggt-ggtg-ct------tggcctgaacgta------tttgat
cagc-----aa-tgacttttcg-----tctagt-c-c-cgag--tatctccc------gg
acgcactttctc-ctcag-tttacggcaggaaccgttag---------ga-gcggactga
aggct------cagggtgaagttgttgg--------ttatgccg--------gca----g
---cc---c-t--------tg-gtgtcctag--cttcgc--a-cctgacgggta-tgt-a
agt-aaactcgtatagcgagcaat-t----------cactat-tgcggtttg-catc---
tc-tctgccgagtaggtcggtggcccctctcacccgtcttgaaacacggac
>Metridia_brevicauda(JH)
agtccgatagaaaacaagtaccgtgagggaaaattgaaaagaactttgaagagagagttc
aagagtacgtgaaaccgtct--agc-ggtaaagagagggg-ttctcgaagt-ttctga-g
ggggac-tcaacc-tt--ggt-ggtg-ct------tggcctagatgta------tttgat
cagc-----aa-tgacttttcg-----tctagt-c-c-cgag--tacctccc------gg
acgcactttctc-ctcag-tttacggcaggaaccattag---------ga-gcggactga
aggct------cagggtgaagttgttgg--------ttatgctg--------gca----g
---cc---c-t--------tg-atgtcctag--cttcgc--a-cctgatgggta-tgt-a
agt-aaactcgtatagcgagcaat-t----------cactat-tgcggtttg-catc---
tc-tctgccgagtaggtcggtggcccctctcacccgtcttgaaacacggac
>Metridia_longa
agtccgatagcaaacaagtaccgtgagggaaaattgaaaagaactttgaagagagagttc
aagagtacgtgaaaccgtct--agc-ggtaaagagagggg-ttctcgaagt-ttctga-g
ggggac-tcaacc-tt--ggt-ggtg-ct------tggcctgggcgta------tttgat
cagc-----aa-tgactttgcg-----tttagt-c-c-cgag--tacctccc------gg
atgcactttctc-ctcag-tttacggcaggaaccgttag---------ga-gcggactga
aggct------cagggtgaagttgtcgg--------ttatgctg--------gca----g
---cc---c-t--------tg-gtgtcctag--cttcgc--a-tctgacgggta-tgt-a
agt-aaactcgtatagcgagcaat-c----------ctctat-tgcggtttg-catc---
tc-tctgccgagtaggtcggcggcccctctcacccgtcttgaaacacggac
>Metridia_princeps(JH)
agtccgatagcaaacaagtaccgtgagggaaaattgaaaagaactttgaagagagagttc
aagagtacgtgaaaccgtct--agc-ggtaaagagagggg-ttctcgaagt-ttctga-g
ggggac-tcaacc-tt--ggt-ggyg-ct------tggcctggatgta------tttgat
cagc-----aa-tgactttgca-----tttagt-c-c-ccag--tgcctccc------gg
acgcactttctc-ctcag-tttacggcaggaaccgttag---------ga-gcggactga
aggct------cagggtgaagttgtcgg--------ttatgctg--------gca----g
---cc---c-t--------tg-gtgtcctag--cttcgc--a-tctgacgggta-tgt-a
agc-aaactcgtatagcgagcaat-t----------gtctat-tgcggtttg-catc---
tc-tctgccgagtaggtcggcggcccctctcacccgtcttgaaacacggac
>Pleuromamma_xiphias(JH)
agtccgatagcaaacaagtaccgtgagggaaaattgaaaagaactttgaagagagagttc
aagagtacgtgaaaccgtct--agc-ggtaaagagagggg-ttctcgaagt-ttctga-g
ggggac-tcaacc-tt--ggt-ggtg-ct------tggcctgggcgta------tttgat
cagc-----aa-tgactttgcg-----tttagt-c-c-catg--tgcctccc------gg
acgcactttctc-ctcag-tttacggcaggaaccgttag---------at-gtggactga
aggcc------cagggtgaagttgttgg--------ttatgctg--------gca----g
---cc---c-t--------tg-gtgtcctag--cttcgc--g-tctgacgggta-tgt-a
agt-gaactcgtatagcgagcaat-t----------ctctat-tgcggttcg-catt---
tc-tctgccgagtaggtcggtggcccctctcacccgtcttgaaacacggac
>Pleuromamma_abdominalis(JH)
agtccgatagcaaacaagtaccgtgagggaaaattgaaaagaactttgaagagagagttc
aagagtacgtgaaaccgtct--agc-ggtaaagagagggg-ttctcgaagt-ttctga-g
ggggac-tcaacc-tt--ggt-ggtg-ct------tggcctgggcgta------tttgat
cagc-----aa-tgactttgcg-----tttagt-c-c-catg--tgcctccc------gg
acgcactttctc-ctcag-tttacggcaggaaccgttag---------at-gtggactga
aggcc------cagggtgaagttgttgg--------ttatgctg--------gca----g
---cc---c-t--------tg-gtgtcctag--cttcgc--g-tctgacgggta-tgt-a
agt-gaactcgtatagcgagcaat-t----------ctcttt-tgcggttca-catt---
tc-tctgccgagtaggtcggtggcccctctcacccgtcttgaaacacggac
>Pleuromamma_gracilis(JH)
agtccgatagcaaacaagtaccgtgagggaaaattgaaaagaactttgaagagagagttc
aagagtacgtgaaaccgtct--agc-ggtaaagagagggg-ttctcgaagt-ttctga-g
ggggac-tcaacc-tt--ggt-ggtg-ct------tggcctgggcgta------tttgat
cagc-----aa-tgactttgcg-----tttagt-c-c-catg--tgcctccc------gg
acgcactttctc-ctcag-tttacggcaggaaccgttag---------at-gtggactga
aggct------cagggtgaagttgtcgg--------ttatgctg--------gca----g
---cc---c-t--------tg-gtgtcctag--cttcgc--g-tctgacgggta-tgt-a
agc-gaactcgtatagcgagcaat-t----------ctctat-tgcggtttg-catt---
tc-tctgccgagtaggtcggtggcccctctcacccgtcttgaaacacggac
>Metridia_venusta(JH)
agtccgatagcaaacaagtaccgtgagggaaaattgaaaagaactttgaagagagagttc
aagagtacgtgaaaccgtct--agc-ggtaaagagagggg-ttctcgaagt-ttctga-g
ggggac-tcaacc-tt--ggt-gggg-ct------gtttctgggcgta------tttgat
cagc-----aa-tgactttgcg-----cttagt-c-g-acag--tgcctccc------gg
acgcactttctc-ctcag-tttacggcaggaaccgttag---------at-gtggactga
aggct------cagggtgaagttgtcgg--------ttatgctg--------gca----g
---cc---c-t--------tg-gtgtcctag--cttcgc--g-tctgacgggta-tgt-a
agt-aaactcgtatagcgagcaat-t----------ctctat-tgcggtttg-catt---
tc-tctgccgagtaggtcggtggcccctctcacccgtcttgaaacacggac
>Nullosetigera_auctiseta
agaccgatagcaaacaagtaccgtgagggaagattgaaaagaactttgaagagagagttc
aagagtacgtgaaactgtgt--ggt-ggtaaacagagggg-ttctcgaagt-ttctga-g
ggggac-tcaacc-tt--gga-ggcg-gt------gggcctggccatt------ttagat
cagc-----aa-tgactttgtg-----tctagt-c-c-ccag--ctcctctc------gg
acgcactttctc-ctcag-tttacggcaggaactgttag---------ga-gtgaaccaa
aggcc------cgtggtgaagttgat-------------ttcgg--------tca----g
---cc---c-t--------cg-gtgtcctgg--ctttgc--a-cctgacaggta-tgt-a
agc-agactcgtatagcgagcaat-t----------ctctat-tgcagtttg-catc---
tc-tctgccgagtaggtcggtggcccctctgacccgtcttgaaacacggac
>Haloptilus_longicornis
agaccgatagcaaacaagtaccgtgagggaagattgaaaagaactttgaagagagagttc
aagagtacgtgaaactgtgt--ggt-ggtaaacggagggg-ttctcgaagt-ttctga-g
ggggac-tcaacc-tt--ggt-ggcgact------cggcctggctgtg------tgggat
cagc-----aa-tgactcatcg-----gtcggtgt-c-cgtt--tgcctccc------gg
acgcactttctc-ctcag-tttacggcaggaaccgttag---------ga-gcggaccaa
aggct------cggggtgaagttgtcgg--------ttatgctg--------gca----g
---cc---c-c--------cg-gtgtcctgg--ctttgc--a-cctgacgggta-tgt-a
agc-ggactcgtatagcgagcaat-t----------ctctat-tgcggttcg-catc---
tc-tctgccgagtaggtcggtggcccctccgacccgtcttgaaacacggac
>Lucicutia_flavicornis
agaccgatagcaaacaagtaccgtgagggaagattgaaaagaactttgaagagagagttc
aagagtacgtgaaactgtat--ggt-ggtaaacggagggg-ctctcgaagt-ttctga-g
ggggac-tcaacc-tt--ggt-ggcg-gt------cagcctgggcgta------tctgat
cagc-----aa-tgactctgcg-----ctctgt-c-c-tgtc--tgcctccc------gg
acgcactttctc-ctcag-tttacggcaggaactgtttg---------ga-gcaaaccaa
aggcc------ctgggtgaagttgttgc--------ttatggtg--------gca----g
---cc---c-c--------gg-gtgtcctgg--ctttgc--g-ccagacaggta-tgt-a
agc-ggactcgtatagcgagcaatgt----------ctctgt-tgcggttcg-catc---
tc-tctgccgagtaggtcggtggcccctccgacccgtcttgaaacacggac
>Lucicutia_flavicornis(JH)
agaccgatagcaaacaagtaccgtgagggaagattgaaaagaactttgaagagagagttc
aagagtacgtgaaactgtgt--ggt-ggtaaacggagggg-ctctcgaagt-ttctga-g
ggggac-tcaacc-tt--ggt-ggtg-gt------cggccagggcgta------tctgat
cagc-----aa-tgactctgcg-----ctttgt-c-c-cgtc--tgcctccc------gg
acgcactttctc-ctcag-tttacggcaggaactgtttg---------aa-gcgaaccta
aggcc------tgtggtgaagttgtcgg--------ttatgctg--------gca----g
---cc---c-g--------cg-gtgtcctgg--ctttgc--g-tcagacaggta-tgt-a
agc-ggactcgtatagcgagcaat-c----------gactgt-tgcggttcg-catc---
tc-tctgccgagtaggtcggtggcccctccgacccgtcttgaaacacggac
>Centropages_violaceus
agaccgatagcaaacaagtacagtgatggaaatttgaaaagaactttgaagagagagtt-
aagagtacgtgaaactgtat--ggt-agcaaacggagctt-ccctcgaagt-tttccc-c
ctggac-ccagcctta--ggt-ttcg-gg------cagccctggttg-------tcggat
cagc-----aa-tgaccggcctctg--g---ga--gcctgc-t-cgctccgc------gg
gtgcatctccagggggtt--caacggcgggaactgttgg---------ac-ttggaccga
aggcc------tgggatgaagttttcgct------------ccggc-----gtca----g
---ct---c-c--------cg-gtgtcctgg--ctctgag-g-cccgacaggcat---gt
ggc-cgacttgtacagcaagcaaccc---------ttactgt-tgcggtcgg-cctt---
tc-cccgtcgagtaggtcggtggaagctctgacccgtcttgaaacacggac
>Centropages_furcatus
agaccgatagcaaacaagtacagtgatggaaatttgaaaagaactttgaagagagagtt-
aagagtacgtgaaactgtgt--ggc-agcaaacatagctt-tcctcgaagt-ttgccg-g
ttggac-ccagcttta--gtg-ctcg-gg------cagccctggcct-------tcggat
cagc-----aa-tgaccgggggttg--gt--gt--gtctgc-t-cggcgctc------gg
gcgcatctccagccggtg--ttacgacgagaactgttgg---------gc-ctggaccga
aggcc------cggggtgaagttttcgct------------tcggc-----gtca----g
---ct---c-c--------cg-gtgtcctgg--ctctggt-g-cccgacaggcct---ct
ggc-cagcttgtatagcaagcacggc---------ttgccttgtgcggctgg-ctat---
tc-ctcgtcgagtaggtcggtggaagctatgacccgtcttgaaacacggac
>Centropages_sp(JH)
agaccgatagcaaacaagtacagtgatggaaatttgaaaagaactttgaagagagagtt-
aagagtacgtgaaactgtat--ggt-agcaaacggagctt-ccctcgaagt-tttccc-c
ctggac-ccagcctta--ggt-ttcg-gg------cagccccggttg-------tcggat
cagc-----aa-tgaccggcctctg--g---ga--gcctgc-t-cgctccgc------gg
gtgcatctccagggggtt--caacggcgggaactgttgg---------ac-ttggaccga
aggcc------tgggatgaagttttcgct------------ccggc-----gtca----g
---ct---c-c--------cg-gtgtcctgg--ctctgag-g-cccgacaggcat---gt
ggc-cgacttgtacagcaagcaaccc---------ttactgt-tgcggtcgg-cctt---
tc-cccgtcgagtaggtcggtggaagctctgacccgtcttgaaacacggac
>Sulcanus_conflictus
agaccgatagaaaacaagtacagtgatggaaatttgaaaagaactttgaagagagagtt-
aagagtacgtgaaactgtat--ggt-agtaaacgaagcct-tcctcgaagt-ttgccg-g
gtggtg-tcagcc-ta--gga-gccg-gg------cagcctttcgtg-------tctgat
cagc-----aa-tgactggcgcggg--a---gt--gcttgc-t-tggttcac------gg
gtgcatctccacctggcg--ttacgctaggaactgttgg---------ga-ctggaccga
aggcc------tgggatgaagttttctct------------tcgga-----gtca----g
---ct---c-c--------cg-gtgtcctgg--cttcgg--a-cccgacaggcat---gt
ggc-caacttgtacagcaagcaaccc----------ttctgt-tgcggttgg-ccgt---
tc-cctagcgagtaggtcggtggaggcttcgacccgtcttgaaacacggac
>Tortanus_gracilis
agaccgatagcaaacaagtacagtgatggaaatttgaaaagaactttgaagagagagtt-
aacagtacgtgaaactgtat--ggt-tgtaaacaaagcct-tcctcgaagt-tttccc-a
acggtg-acagcc-ta-tggg-ttct-gc------tggtgcctcagc-------tcggat
tggttgaaagc-tgaccgggcttgg--gt--gcatgatcgg-t-gggcccac------tg
gtgcatctccgagcgtggatttacggtaggaactgttca---------ga-ccggaccga
agggc------tggggtgaagtttttgct------------ccggc-----atca----g
---ct---c-c--------cg-gtggcctgg--ctccgg--a-ccggacaggctctg-ca
tgc-caacttgtacagcaagcaacct---------tttgttgttgcggttgg-cact---
tc-cctatcgagtaggtcggtgtaggctttgacccgtcttgaaacacggac
>Tortanus_setacaudatus
agaccgatagcaaacaagtacagtgatggaaatttgaaaagaactttgaagagagagtt-
aacagtacgtgaaactgtgt--ggt-agtaaacggagcct-tcctcgaagt-ttgcct-g
gcggtc-ccagcc-ta--agg-attt-gg------tggcctgggttt-------cctgat
cagc-----aa-tgactgggagcct--t---gt--gtcggc-t-gagtccac------gg
gtgcatctccgtcaggtg-tttacggtaggaactgttgg---------aa-ctggtccaa
gggcc------tgggatgaagttttcgct------------tcggc-----gtca----g
---ct---c-c--------cg-gtgacccgg--catcgg--a-tccgacaggcagc--ac
ggt-ygacttgtacagcaagcaacgc----------ttctgt-tgcggtcgg-cctt---
tc-cctaccgagtaggtcggtggaggctctgacccgtcttgaaacacggac
>Temora_discaudata(JH)
agaccgatagcaaacaagtacagtgatggaaatttgaaaagaactttgaagagagagtt-
aacagtacgtgaaactgtgc--ggc-agtaaacacagcct-tcctcgaagt-tgtccg-g
ggagac-ccagcc-tt--agg-gcgt-gt------cggctcttggca-------cctgat
cagc-----aa-tgactggtgtcgg--g---gtg-gttcgg-c-gcgcccgc------gg
gtgcatctatccccggat--ttacggcaggaactgttgg---------ga-ctggaccaa
gggcc------tgggaagaagttttcgct------------ccggc-----gtca----g
---ct---c-c--------cg-gtgtcccgg--cttcgg--a-cccgacaggcctt--gt
ggt-cgacttgtacagcaagcaacgc----------ttctgt-tgcggtcgg-ccct---
tc-cctgtcgagtaggtcggcggaggctgtgacccgtcttgaaacacggac
>Temora_longicornis
agaccgatagcaaacaagtacagtgatggaaatttgaaaagaactttgaagagagagtt-
aagagtacgtgaaactgtat--ggc-agtaaacacagcct-tcctcgaagt-tttcct-g
ggagac-ccaacc-ta--ggg-gtgg-gc------cagcctctggcg-------cttgat
cagc-----aa-tgacgggcgtcgg--g---gt--gcctgg-c-ttgcccac------gg
gtgcatctcttccgggtt--ttacggtaggaactgttgg---------gg-ctggaccta
gggcc------tgggatgaagttttcgct------------ccggc-----gtca----g
---ca---c-c--------cg-gtgtcccgg--ctccgg--a-cccgacaggcata--gt
ggc-cgacttgtacagcaagcaacgc----------ttctgt-tgcggttgg-ccct---
tc-cctaccgagtaggtcggcggaggctgtgacccgtcttgaaccacggac
>Temora_turbinata(JH)
agaccgatagcaaacaagtacagtgatggaaatttgaaaagaactttgaagagagagtt-
aagagtacgtgaaactgtat--ggc-agtaaacacagcct-tcctcgaagt-ttgccc-g
ggagac-ccaacc-ta--ggg-gtgg-gc------cagcccttggcg-------cctgat
cagc-----aa-tgactggcgtcgg--g---gt--gcctgg-t-ctgtccac------gg
gtgcatctctctcgggtg--ttacggtaggaactgttgg---------ga-ctggaccaa
gggcc------tgggatgaagttctcgct------------ccggc-----gtta----g
---ct---c-c--------cg-gtgtcccgg--ctccgg--a-cccgacaggccta--gt
ggc-cgacttgtacagcaagcaaccc----------ttctgt-tgcggtcgg-tcct---
tc-cctatcgagtaggtcggcggaggctgtgacccgtcttgaaacacggac
>Pontellina_plumata
agaccgatagcaaacaagtacagtgatggaaatttgcaaagaactttgaagagagagtt-
aaaagtacgtgaaactgtgt--ggt-tgtaaacgaagcct-ccctcgaagtgttcccg-g
gcgaac-ccaacc-ta--ggg-ctgg-gg------cagctcttgcca-------cctgat
cagc-----aa-tgactgatggcgg--g---at--gcttgc-t-ctggccac------gg
gtgcatctttgcccgggt--ttacggcaggaactgttgg---------ga-ctggaccga
aggcc------tgggatgaagttttcgct------------tcggc-----gtta----g
---ct---c-c--------cg-gtgtcctgg--ctccgg--a-cccgacaggcaaatccg
tgc-ggacttgtacagcaagcaacgc----------ttctgt-tgcggtccg-ccgt---
tc-cctgccgagtaggtcggtgaaggcttcgacccgtcttgaaacacggac
>Labidocera_sp
agaccgatagcaaacaagtacagtgatggaaatttgaaaagaactttgaagagagagtt-
aagagtacgtgaaactgtat--ggt-ggtaaacggagcct-tcctcgaagt-tctccg-g
gcggac-ccaacc-ta--ggg-tgag-gg------cggctctcgtca-------cctgat
cagc-----ga-tgactggtggcgg--g---ac--gctcgc-t-ttttccac------gg
gtgcatctccgcccggtg--ttacggtaggaactcttga---------ga-cgggaccga
aggct------cgggatgaagttttccct------------ccggg-----gtca----g
---ct---c-c--------cg-acgtcctgg--ctcctg--g-ctcgagaggctt---gc
ggc-cggcttgtacagcaagcaacgc----------ttctgt-tgcggccgg-ctct---
tc-cctaccgagtaggtcggcggaggctccgacccgtcttgaaacacggac
>Labidocera_sp(JH)
agaccgatagcaaacaagtacagtgatggaaatttgaaaagaactttgaagagagagtt-
aagagtacgtgaaactgtat--ggt-ggtaaacggagcct-tcctcgaagt-tctccg-g
gtggac-ccaacc-ta--ggg-atga-gg------cagccctgggca-------tcagat
cagc-----aa-tgactggtgtctg--g---gc--gtttgc-t-ttgttcaa------gg
gtgcatctccatccggtg--ttacggtaggaactcttga---------ga-cgggaccga
aggcc------tgggatgaagttttcgct------------tcggc-----gtca----g
---ct---c-c--------cg-gtgtcctgg--ctcctg--g-ctcgagaggctt---tt
gac-tggcttgtacagcaagcaaccc----------ttctgt-tgcggccag-tcat---
tc-cctatcgagtaggtcggtggaggctccgacccgtcttgaaacacggac
>Calanopia_americana
agaccgatagcaaacaagtacagtgatggaaatttgaaaagaactttgaagagagagtt-
aacagtacgtgaaactgtgt--ggc-agtaaacggagcct-tcctcgaagt-taaccg-g
tcggac-ccatcc-taacggc-atgg-cg------cagccctcgctc-------ttggat
cagc-----aa-tgaccttttgcgg--g---gcg-tcttgcgt-cgctcggc------gg
gtgcatctccgaccggtg--tcacgataggaactcttgay------ttgt-ctggaccta
aggcc------cgggtcgaagttttccct------------tcggg-----gtca----g
--cct---c-c--------cg-gtgtcctgg--cttcgg--a-ttcgagaggcagccacg
gcg-ggacttgtacagcaagcaacgc---------tttctgt-tgcggtccc-ccgt---
tc-cctatcgagtaggtcgg-gcaggctccgacccgtcttgaaacacggac
>Labidocera_scotti
agaccgatagcaaacaagtacagtgatggaaatttgaaaagaactttgaagagagagtt-
aagagtacgtgaaactgtat--ggt-ggtaaacggagcct-tcctcgaagt-tctccg-g
gcggac-ccaggc-ta--ggg-tggg-gg------cggctcccgccg-------tccgat
cagc-----aa-tgacggacggtgg--g---cg--gtctgc-t-ctctccac------gg
ctgcatctctgcccggtg--tgacggtaggaactcgtgg---------ga-cgggaccaa
aggcc------cgggatgaagttttcgct------------tcggc-----gtca----g
---ct---c-t--------cg-gtgtcctgg--cttccg--a-cccgcgaggcac---gg
gac-cgacttgtacagcaagcaacgc---------tttctgt-tgcggtcgg-tttt---
tc-tctaccgagtaggtcggcggaggctccga-ccgtcttgaaacacggac
>Labidocera_aestiva
agaccgatagcaaacaagtacagtgatggaaatttgaaaagaactttgaagagagagtt-
aagagtacgtgaaactgtat--ggt-ggtaaacggagcct-tcctcgaagt-tctccg-g
gcggac-ccaggc-ta--ggg-tggg-gg------cggctcccgccg-------tccgat
cagc-----aa-tgacggacggtgg--g---cg--gtctgc-t-ctctccac------gg
ctgcatctctgcccggtg--tgacggtaggaactcgtgg---------ga-cgggaccaa
aggcc------cgggatgaagttttcgct------------tcggc-----gtca----g
---ct---c-t--------cg-gtgtcctgg--cttccg--a-cccgcgaggcac---gg
gac-cgacttgtacagcaagcaacgc---------tttctgt-tgcggtcgg-tttt---
tc-tctaccgagtaggtcggcggaggctccga-ccgtcttgaaacacggac
>Candacia_simplex
ataccgatagcaaacaagtacagtgatggaaatttgaaaagaactttgaagagagagtt-
aatagtacgtgaaactgtat--ggt-agtaaacgcagcct-ccctcgaagtgcagcat-t
gtggac-ccaacc-ta--agc-gtgc-tg------ct-gcatggctg--tctgtccagag
ccgtta---aa-agcctggcag--g--ctg-gtctgctggcgg-tgcg-cgc------gg
gtgcatctctacatgct---tgactgtaggaactgttgg---------ac-ttggaccga
aggcc------cggggtggagaccgagctggctg-tagtggctggc-----acgg----a
--ccc---g-c--------cg-gtgtcctgg--ctcctc--g-tccgacaggc-at--ct
ggc-cggcgcttatagagcgcaatcg---------ttgctat-tgcaaccgg-ccat---
tc-cctacagagtaggtcggcgaaggctgcgacccgtcttgaaacacggac
>Paracandacia_truncata_(JH)
ataccgatagcaaacaagtacagtgatggaaatttgaaaagaactttgaagagagagtt-
aatagtacgtgaaactgtgt--ggt-agtaaacgcagcct-tcctcgaagtgcagcat-t
gtggat-ccaacc-ta--act-gtgc-ga------ttggcatggctg--tcagtccagag
ccgtta---aa-agcctggttgatg--cta-attgttt--cct-ttcgtcaccaaggagg
gtgcatctcccgatgct---tgactgtaggaactgttgg---------ac-ttggaccga
aggcc------cggggtggagaccgagctggctg-tagtggccgga-----tcgg----a
--ccc---g-c--------cg-gtgtcctgg--ctcctc--g-ttcgacaggc-at--at
ggc-catcgcttatagagcgtgtcc-----------tgttaa-cacaggtgg-tcgt---
tc-cctacagagtaggtcggcgaaggctgcgacccgtcttgaaacacggac
>Candacia_catula_(JH)
ataccgatagcaaacaagtacagtgatggaaatttgaaaagaactttgaagagagagtt-
aatagtacgtgaaactgtat--ggt-agtaaacgcagcct-tcctcgaagtt-cttca-c
gtggat-ccagcc-taag--t-gtcg-gg------cggcgccatgcggcagttaaccgag
cagc-----aa-tgccggctgctgt--gt--gttcttgctg-t-tggcacgc------gg
gtgcatctccatgtgttg--ttactgtaggaaccgttgg---------ga-ctggaccaa
aggcc------tggtgcaaagtttcggctggctg-tcgtggccggc-----tgaag--tg
---ct---g-c--------cg-gtgtcctgg--cttcgg--a-cccgacgggcagtc-at
gcc-cgacttgtatagcaagcagcc----------ttgctgt-tgcggtcgg-gcat---
tc-cctacagagtaggtcggcggaggctgcgacccgtcttgaaacacggac
>Paracandacia_simplex_(JH)
ataccgatagcaaacaagtacagtgatggaaatttgaaaagaactttgaagagagagtt-
aagagtacgtgaaactgtat--ggt-agtaaacgcagcct-tcctcgaagttcttcgt-c
gtggat-ccaacc-tawgcca-atct-gg------tgcctctgtctg------tgctgag
cagc-----aa-tgccggctgggtg--gt--gtgctactgg-t-gtcggcgc------gg
gtgcatcttcacacgttg--ttactgtaggaaccgttgg---------tg-ctggaccta
aggcc------cgggatgaagttcggactgcctg-tagtgggcgga-----ccga----g
---ct---c-c--------tg-gtgtcctgg--ctttgg--c-gccgacgggcagtc-at
ggc-agacttgtatagcaagcaacc----------ttgctgt-tgcagtcgg-ccat---
tc-cctacagagtaggtcggcggaggctgcgacccgtcttgaaacacggac
>Acartia_longiremis
agaccgatagcaaacaagtacagtgatggaaatttgaaaagaactttgaagagagagtt-
aacagtacgtgaaactgtgt--agc-agtaaacggagctt-tcctcgaagttgccccg-g
ccggatcccagcc-tt--ggc-ttcg----------------------------------
----------------------------------------------cggcct------cg
gtgcatctccggccggttggctacggtaggaactgttgg--------gca-ttgaaccta
aggcc------cgggcatgagttttcgcc--------gcttgcggt-----gtcagc-tg
----t---c-c--------cg-gtgtcctgg--cttctt--gccccgacaggctt---gg
ggc-agactcgtatagtgagcagcca---------tgtttgc-tgcggtctg-cctt---
tcgtctaccgagtaggttggcggaag-ttcaacccctcttgaaacacggac
>Pseudodiaptomus_coronatus
agaccgatagcaaacaagtacagtgatggaaaattgaaaagaactttgaagagagagtt-
aacagtacgtgaaactgtgc--ggt-ggtaaacagaggcg-cactcgaagt-gtccgg-a
gggggc-tcaggc-ct--ggg-tttc-gg------cggccctggcgga-------atgat
ccga-----ta-ggacgttccg-----ttgggcgt-c-ggct--ggctccca------ag
ccgcatttcccc-tccgg-tttacggcaggaaccgttgg---------ga-tcggatcga
tggct------cgggatgaagcgtgggctttcc--ttcgggttggc-----ccaa----g
---ct---c-t--------cg-gtgtcctgg--ctccga--a-cccgacgggcc-catgg
cgt-ggacttgtacagcaagcgattg----------t-ctgt-cgcggttcg-cccg---
tc-tctgccgagtaggtcggcggcgcctctkacccgtcttgaaacacggac
>Pseudodiaptomus_inopinus
agaccgatagcaaacaagtacagtgatggaaaattgaaaagaactttgaagagagagtt-
aacagtacgtgaaactgtgt--ggt-ggtaaacggaggtg-ttctcgaagc-gtccga-c
tgggac-tcaggc-tc--ggg-gttt-ggg---ctctgcctgcgtggg-------gcgat
cagc-----aa-tgacgttccc-----gcgtggat-cagggc--ttgcccca------gg
ccgcatttccccagtcgg-ttcacggcaggaaccgttgg---------ga-ccaaaccaa
aggcct----ttggcgggaagttggaagcggct--tgc-cgttc--------cca----g
---cct-gc-t--------ng-gtgtcctgg--cttcgg--g-cccgacgggca-aatct
cac-gggctcgtataacgagtggcct----------tgctgc-tgcggcccg-tttg---
tc-tctgtcgagtaggtcggcgacacctccgacccgtcttgaaacacggac
>Corycatus_sp(JH)
agaccgatagcgaacaagtaccgtgagggaaagttgaaaagaactttgaagagagagttc
aatagtacgtgaaactgttt--agt-ggtaaacggagggg-ttctcgaagt-ctgtgt-t
ggaggt-tcaagc-tattg---ggtg-at------ggtgyattagtttgt-------gtt
ctgc-----aa-agtcactttctggtgctctctg----------atctcact------gg
ctgcatttctcc-agcac-tttacgctacgaaccgttct---------ta-ttgtccc-a
gacatcc----t-tagtgaaaggtacc--------tcg----gtgc-------tg----g
---cg---c-t---------t-tgggttgag--gtgcaag---agggacggggattt--g
agt-ggtctcct-----------------tagagtgcttcgg-cacgggccg-cata---
tc-tgtagcgagtaggtcggtggcccctccgacccgtcttgaaacacggac
>Triconia_umerus(JH)
agaccgatagcgaacaagtaccgtgagggaaagttgaaaagaactttgaagagagagttc
aatagtacgtgaaactgtat--agt-ggtaaacggaggggtttctcgaagt-ctgtat-c
ggaggt-tcaggt-tgacg---gtag-ct------cagcagtagtgtttg------agtg
tcgc-----aa-gatctctacattgctgtttctg----------ttattggc------gg
ctgcacttctcc-ggtac-ttcacacgacgaaccgctgg---------ca-tcagacc-g
caggcat------aggtgaagttcgtt--------cct-tgtgttc-------ga----g
---cc---c-t---------g-tgttctggg--ctttgaa---gccggcgggtaaat--g
agc-agtcatgtatagcatgtgtccatg---------tttga-cacggtctg-catc---
tc--gtcgtgactaccgagtgggcccctccgccccgtctctaaacacggac
>Oncaea_borealis
agaccgatagcgaacaagtaccgtgagggaaagttgaaaagaactttgaagagagagttc
aatagtacgtgaaactgtat--agt-ggtaaacggaggggtttctcgaagt-ctgtac-c
ggaggt-tcaggt-tgacg---gtag-ct------cagtagtggtgtttg------agtg
tcga-----ta-gatctctacatttctgtttgtg----------ttgctggc------gg
ctgcacttctcc-ggtgc-ttcacacgaccaaccgctgg---------ca-tcagacc-g
caagcat------aggtgaagttcgtw--------cct-tgtgttc-------ga----g
---cc---c-t---------g-tgctctgga--ctttgaa---gtcgacggggactt--g
agc-gagcatgtatagcatgtgtycatg---------tttga-cacggtctg-catc---
tc-tgtcgtgagtaggttggcggcccctccgacccgtcttgaaacacggac
>Oncaea_media
agaccgatagtaaacaagtactgtgtaggaaagctgaaaagaactttgaagagagagttc
aatagtacgtgaaactgtgt--agt-ggtaaacggaggggtttctcgaagt-ctgtac-c
ggaggt-tcaggt-tgacg---gtag-cg------cagcagtggtgttgg------agtg
tcgc-----aa-gatctctgcattactgtcagtg----------ttattggc------gg
ctgcacttctcc-ggtgc-ttcacacgacgaaccgttgg---------ca-tcagacc-g
aaggcat------gggtgaagttcgtt--------cct-tgtgttc-------ga----g
---cc---c-t---------g-tgttcttgg--ctttgaa---gtcgacggggattt--g
agc-gagcatgtatagcatgtgttcatg---------tttga-cacggtctg-catc---
tc-tgtcgtgagtaggttggcggcccctccgacccgtcttgaaacacggac
>Oncaea_sp(JH)
agaccgatagtaaacaagtactgtgtaggaaagctgaaaagaactttgaagagagagttc
aatagtacgtgaaactgtgt--agt-ggtaaacggaggggtttctcgaagt-ctgtac-c
ggaggt-tcaggt-tgacg---gtag-cg------cagcagtggtgttgg------agtg
tcgc-----aa-gatctctgcattactgtcagtg----------ttattggc------gg
ctgcacttctcc-ggtgc-ttcacacgacgaaccgttgg---------ca-tcagacc-g
aaggcat------gggtgaagttcgtt--------cct-tgtgttc-------ga----g
---cc---c-t---------g-tgttcttgg--ctttgaa---gtcgacggggattt--g
agc-aggcatgtatagcatgtgttcatg---------tttga-cacggtctg-catc---
tc-tgtcgtgagtaggttggcggcccctccgacccgtcttgaaacacggac
>Halectinosoma_finmarchicus
agaccgatagcaaacaagtaccgtgagggaaagttgaaaagaactttgaagagagagttc
aagagtacgtgaaactgtgt--agt-ggtaaacggaggcg-tactcgaagt-cggggc-t
ggaggt-tcaggt-taccg---ctct-gt------ctgctggggtgtatg------ggat
ccgc-----aa-ggactcggcgctttggttaggc----------ggggtgtt------gg
ctgcatttctcc-agccc-ttcacgcaacgaaccgctgc---------ga-ctggact-g
aagctgg------gggtgaagttcaag--------cct-tgtgctc-------ga----g
---cc---c-t---------c-ctaccttag--ctccgga---cgcggcgggtagct--a
agc-gggctcgtatagcgagtgtctca-----------ctgg-cacggcccg-catc---
tc-tgttgcgagtaggtcggcggcgcctccgacccgtcttgaaacacggac
>Euterpina_acutifrons
agaccgatagcgaacaagtaccgtgagggaaagttgaaaagaactttgaagagagagttc
aagagtacgtgaaactgtgt--agt-ggtaaacggaggyg-ttctcgaagt-cggtaa-c
ggagrt-tcaggc-ttacg---tcgg-at------ttgctttggtygtat------cgat
ccgc-----aa-ggactttctgcctttgtctttt----------tcgtcggc------gg
ctgtatttctcc-gttgc-ttcacgggacgtaccgtttc---------tg-gtggact-g
agytgtg------ggatgaagttttccgctcgc--ttg-cgtgtgg-------tt----a
---gc---t-c---------y-cgcttctag--cttcgcc---ggagacgggtagat--a
agg-ggtctcgtatagcgagtgtctctc---------actga-cacgggccc-cata---
tc-agtctcgagtaggtcggtggcgcctccgacccgtcttgaaacacggac
>Hyalopontius_typicus
agaccgatagcaaacaagtaccgtgagggaaagttgaaaagaactttgaagagagagttc
aagagtacgtgaaactgtgt--agt-ggtaaacggagggg-ttctcgaagt-tggaat-c
ggaggt-tcaagc-taataaatgtta-gt------agcttttggaatttg------ggat
ttgt-----aattaacccagtttcgaggtgactg----------attttact------gg
ctgcatttctcc-ggttc-ttcacgccatgaaccgctgt---------ga-ttgaact-g
tggattt----a-gggtgaagttcggg--------gct-tgttcct-------ga----g
---ct---c-ctttat--ttt-ttttcctag--cttcaaa---tacggcgggtactt--a
agc-gggctcatatagtgagtactttttac------tactag-tacagcttg-catt---
tc-tgtggcgagtaggtcggtggcccctccgacccgtcttgaaacacggac
>Lubbockia_glacialis
agaccgatagcgaacaagtaccgtgagggaaagttgaaaagaactttgaagagagagttc
aaaagtacgtgaaactgtgt--agt-ggtaaacataggca-atctcgaagt-ctgtgc-t
ggaggt-tcaggc-tggcgg--gggc-tt------tggctggggcgtgcg------ccat
ccgc-----aa-ggaggcgccgttctcgcctttg----------tcctcgac------gg
ccgtatttctcc-ggtgc-ttcacgcaacgaactgctag---------cc-acagacc-g
caggcgc------gggwgaagtttgtgaga-------------cct-------cg----g
---tc---t-ctccc-----g-cgctctggg--ctctgtg---gctggcaggtacct--g
agc-ggcctcgtacaacgagctactctt----------ctgt-agtcgtccg-catc---
tc-cgttgcgagtaggtcggcggcccctccgacccgtcttgaaacacggac
>Oithona_atlantica(KP033174)
agaccgatagcgaacaagtaccgtgagggaaagttgaaaagcactttgaagagagagttc
aagagtacgtgaaaccgctt--agt-agtaaacggagggg-ctctcgaagt-cggcgg-t
gacggt-tcaggg-tgacg---gcgg-gg------cggcctggggg-gtg------ggat
ccgc-----aa-ggaccctgtccctttgtcggct----------ctgtcggc------gc
ctgcacttcgtt-gccgc-catacgcgacgaaccgtttc---------tg-acggacc-g
agggcgt------gggtgaagtttgcgggc-----ttc-ggccttc-------aa----g
---cc---c-c---------g-cgttcctgg--ctctgtc---ggggacgggtagtg--g
agc-gatctcttatagagagtgcccttg----------ctgg-cacggttcg-catc---
tc-tgtcgcgagtaggtcggcggcccctccgacccgtcttgaaacacggac
>Oithona_davisae(KP033163)
agaccgatagcgaacaagtaccgtgagggaaagttgaaaagcactttgaagagagagttc
aagagtacgtgaaactgtat--agt-agtaaacggagggg-ttctcgaagt-cggcgg-t
gacggt-tcaggg-tgacg---gcgg-gg------cggcctctggctctg------agat
ctgc-----aa-agactcgggttggttgttggct----------ctgtcggc------gc
ctgcactccgtt-gccgc-ctcacgcaacgaaccgttgt---------tg-gcgagcc-g
agggctt------gggtgaagttggggtgcctt--ttt-ggtgcct-------ca----g
---cc---c-c---------g-ggttcctgg--ccttgtc---ggcgacgggtactg--g
agt-ggtctcgtataacgagtgtcctcg----------ttgg-cacgggctg-catc---
tc-tgttgcgagtaggtcggcgacccctccgacccgtcttgaaacacggac
>Oithona_plumifera(KP033177)
agaccgatagcgaacaagtaccgtgagggaaagttgaaaagcactttgaagagagagttc
aagagtacgtgaaaccgctt--agt-agtaaacggaggga-ctctcgaagt-cggcgg-t
gacggt-tcaggg-tgacg---tcgg-gg------cggcctgggggcgtg------ggat
ccgc-----aa-ggaccctgtcctcttgttggct----------ctgtcggc------gc
ctgcacttcgtt-gccgc-catacgcgacgaaccgtttc---------tg-acggacc-g
agggcgt------gggtgaagtttgcggcc-----ttc-gggcttc-------aa----g
---cc---c-c---------g-cgttcctgg--ctctgtc---ggggacgggtagtg--g
agc-gatctcttatagagagtgcccttg----------ctgg-cacggttcg-catc---
tc-tgtcgcgagtaggtcggcggtccctccgacccgtcttgaaacacggac
>Oithona_similis
agaccgatagcgaacaagtaccgtgagggaaagttgaaaagcactttgaagagagagttc
aagagtacgtgaaaccgctt--agt-agtaaacggaggga-ctctcgaagt-cggcgg-t
gacggt-tcaggg-tgacg---gcgg-gg------cggcctgggggcgtg------ggat
ccgc-----aa-ggaccctgtccctttgtcagct----------ctgtcggc------gc
ctgcacttcgtt-gccgc-catacgcgatgaaccgtttt---------cg-gcggacc-g
agggcgy------gggtgaagtttgttggc-----ttc-ggctttc-------aa----g
---cc---c-c---------g-cgttcctgg--ctctgtc---ggggacgggtagtg--g
agc-gatctcttatagagagtgccctwg----------ctgg-cacggttcg-catc---
tc-tatcgcgagtaggtcggcggtccctccgacccgtcttgaaacactgac
>Oithona_helgolandica
agaccgatagcgaacaagtaccgtgagggaaagttgaaaagcactttgaagagagagttc
aagagtacgtgaaaccgctt--agt-agtaaacggaggga-ctctcgaagt-cggcgg-t
gacggt-tcaggg-tgacg---gcgg-gg------cggcctgggggcgtg------ggat
ccgc-----aa-ggaccctgtccctttgtcagct----------ctgtcggc------gc
ctgcacttcgtt-gccgc-catacgcgatgaaccgttct---------tg-gcggacc-g
agggcgt------gggtgaagtttgttggc-----ctc-ggctttc-------aa----g
---cc---c-c---------g-cgttcctgg--ctctgtc---ggggacgggtagtg--g
agc-gatctcttatagagagtgcccttg----------ctgg-cacggttcg-catc---
tc-tatcgcgagtaggtcggcggtccctccgacccgtcttgaaacacggac
>Oithona_sp(JH)
agaccgatagcgaacaagtaccgtgagggaaagttgaaaagcactttgaagagagagttc
aagagtacgtgaaaccgctt--agt-agtaaacggagggg-ctctcgaagt-cggcgg-t
gacggt-tcaggg-tgacg---gcgg-gg------cggcctgggggcgtg------ggat
ccgc-----aa-ggaccctgtccacttgtcggct----------ctgtcggt------gc
ctgcacttcgtt-gccgc-catacgcgacgaaccgtttc---------tg-acggacc-g
agggcgt------gggtgaagtttgcgggc-----ctc-ggccttc-------aa----g
---cc---c-c---------g-cgttcctgg--ctctgtc---ggggacgggtagtg--g
agc-gatctcttatagagagtgtccttg----------ctgg-cacggttcg-catc---
tc-tgtcgcgagtaggtcggcggcccctccgacccgtcttgaaacacggac
>Oithona_nana
agaccgatagcgaacaagtaccgtgagggaaagttgaaaagcactttgaagagagagttc
aagagtacgtgaaactgtgt--agt-agtaaacggagggg-ttctcgaagt-cggcgt-t
ggcggt-tcaggg-tgacg---gctg-ct------gagctcaggggttgt------tgat
ctgc-----aa-agacttcactcttgggtggcgg----------tggctgac------gc
ctgcactccgct-ggcgc-ctcacgcaacgaaccgttcg---------ga-ccggacc-g
aggctgt------gggtgaagtttcaggcctag--ctt-gg-------------a----g
---cc---c-c---------g-cattcctgg--ctctgga---ccggacgggtattg--g
agc-ggtctcttatagagagtgtcttt-----------ttgg-cacgggccg-catc---
tc-tgttgcgagtaggtcggcgacccctccgacccgtcttgaaacacggac
>Oithona_simplex
agaccgatagcgaacaagtaccgtgagggaaagttgaaaagaactttgaagagagagttc
aaaagtacgtgaaactgtctgcagt-agtaaacggacggg-ctctcgaagt-tgtcgg-c
agtggt-tcaggc-agagg---actt-gt------cagcttgggcgtttg------agat
ccgc-----aa-ggactctgcgtctaagtcgggc----------tggttcgc------tg
ctgcactccact-gtcgt-ctcacgcaacgaaccgttct---------tg-ctggacc-g
agggccg------gggtgaagttttcgggtct---tcg-gactcgg-------ga----g
---cc---c-c---------t-ggttcctgg--cttcggc---ggggacgggtaatt--g
agc-ggcctcgtatatcgagcatccctg----------ctgg-tgcgggtcg-catc---
tc-tgttgcgagttgttcggcggcccgtccgacccgtcttgaaacacggac
>Safirina_sp1(JH)
agaccgatagcgaacaagtaccgtgagggaaagttgaaaagaactttgaagagagagttc
aatagtacgtgaaactgttt--agt-ggtaaacggagggg-ttctcgaagt-ttgtgt-t
ggaggt-tcaagc-taatg---gctg-ac------ggtcagtgcgtttgg-------gtt
ctgc-----aa-agtctctttcgtactgtctctg----------atgtcttt------gg
ccgcacttctct-agcac-tgtacgcgacgaaccgttgt---------tt-ccgttcc-a
gattggc----t-tagtgaaaggcagt--------cttcgggctgc-------tg----g
---cg---c-t---------t-tgccttcag--gaccggc---ggcgacggggattt--g
agt-ggtctcct-----------------tagagtgcttcgg-cacgggccg-cata---
tc-tgtcgcgagtaggtcggtggcccctccgacccgtcttgaaacacggac
>Safirina_sp2(JH)
ataccgatagtaaacaagtaccgtgagggaaagttgaaaagaactttgaagagagagttc
aatagtacgtgaaactgtat--act-ggtaaccggagggg-ttctcgaagt-ttgtgt-t
ggaggt-tcaagc-taatg---gctg-at------ggtcagggcgtttgg-------gtt
ctgc-----aa-agtccctttcgttttgtctctg----------atgttttt------gg
ccgcacttctct-agcac-tatacgcgacgaaccgttgc---------tt-tcacctc-a
gattggc----t-tagtggaaggtaca--------ctt--gtgtgc-------tg----g
---ag---c-t---------t-tgccttcag--ggttgcg---ggcgacggggattt--g
agt-ggtctctt-----------------ttgagtgcttcgg-cacgggctg-cata---
tc-tgtcgcgagtaggtcggtggcccctccgacccgtcttgaaacacggac
>Copellina_sp(JH)
agaccgatagcgaacaagtaccgtgagggaaagttgaaaagaactttgaagagagagttc
aatagtacgtgaaactgttt--agt-ggtaaacggagggg-ttctcgaagt-ttgtga-c
agagat-tcacgt-tga-g---gctg-gt------tgtgcacggttttag-----ttgat
cagc-----aa-tgacttctgggctgtgttactgc---------ttgctctt------gg
ctgcatttctct-gttrc-tttgcgctacgaaccgttgt---------ag-ccagctt-t
gctttag----tgcggtgaaaggcagt--------tcg----ctgt-------cg----g
---cg---c-t---------g-tacttctggcaggttggc---cgcgacggggattt--g
agt-ggtctcay-----------------tagagtgcytcgg-cacgggccg-cgta---
tc-tgtagcgagtaggtcggtggcccctccgacccgtcttgaaacacggac
>Acartia_longiremis2
agaccgatagcaaacaagtacagtgatggaaatttgaaaagaactttgaagaragagtt-
aagagtacgtgraactgtat--ggc-agtaaacgcagcct-tcctcgaagt-ttccct-g
gtgaac-ccagcc-tt--ggg-tttg-gc------cagcycctgtat-------tcggat
cagc-----aa-tgactgagtgcgg--g---at--gtctgt-c-taatccac------gg
gtgcaactttaccaggtg--ttacggtgggaactgttgg---------ga-ccggaccaa
aggct------cgggatgaagttctctct------------tcgga-----gtta----g
---ct---c-c--------tg-atgtcctgg--cttcgg--a-tccgacaggcat---gt
gac-caacttgtacagcaagcaaccc----------ttctgt-tgcggttgg-tcgta-g
tc-tccaccgagtaggtcggtggaccctgtgacccgtcttgaaacactgac
>Acartia_sp
aggccaatagcaaacaagtaccgtgagggaaagttgaaaagaactttgaagagagagtc-
aaaagtgcgtgaaattgtcg--att-gacaaacg-------atgtaggggt-ctcaag--
-------ccggcttccaaggg-gtccaaggaatagtggactggaagccagg---ctgagt
caac----------------------------------------gccttcat------ag
ttgtgttg-----------taaaggaagatagtagctgggaatagggtgccctgggctta
gagtt---------------------------------------------aacca----g
gcacc---c----------ag-tagtattgg--cggcatt-------------------g
agc----------------------------------------caaggctcg------t-
---agtttgaa-ggcaaggacggtaacatcgacccgtcttgaaacacggac
>Acartia_tonsa
aggccaatagcaaacaagtaccgtgagggaaagttgaaaagaactttgaagagagagtc-
aaaagtgcgtgaaattgtcg--att-gacaaacg-------atgtaggggt-ctcaag--
-------ccggcttccaaggg-gtccaaagagtagtgggctggaagcctgg---ctgagt
caac----------------------------------------gccttcat------ag
ttgtgttg-----------taaaggaagatagtagctgggaatggggtgccctggg-aca
gagct---------------------------------------------aacca----g
gcacc---c----------ag-tagtattgg--cggcatt-------------------g
agc----------------------------------------caaggctcg------t-
---agtttgaagggcaaggacggtaacatcgacccgtcttgaaacacggac
>Euchirella_pulchra(JH)
agaccgatagcaaacaagtaccgtgagggaagattgaaaagaactttgaagagagagttc
aatagtacgtgaaactgtgt--ggt-ggtaaacggagggg-ttctcgaagt-ctctgt-g
gggaac-tcaacc-tt--ggt-gtcg-gg------cggccagggcatg------tccgat
cagc-----aa-tgacggtgtg-----ctctgt-c-c-ggct--tggctctc------gg
gtgcatttcccc-cgcag-tttacagcaggaaccgtttg---------gt-acggaccga
aggcc------ctgggtgaagttgtcgc--------ttatggtg--------gca----g
---cc---c-c--------gg-gtgwcctgg--ctctgt--g-ctcgacgggta-cgt-g
aga-ggactcgtacagcgagcaacg-----------ctctgt-tgcggttct-catc---
tc-tctgctgagtaggtcggcggcccctccgacccgtcttgaaacacggac
>Ctenocalanus_vanus(JH)
agaccgatagcaaacaagtaccgtgagggaaaattgaaaagaactttgaagagagagttc
aatagtacgtgaaactgtgt--ggt-ggtaaacggagggg-ttctcgaagt-ctctgt-g
gggaac-tcaacc-tt--ggt-gtcg-gg------cggtctgggcgtt------tccgat
cagc-----aa-tgacggtgcg-----ttcagt-c-c-tgct--tggctccc------gg
gtgcattttccc-cgcag-tttacggcaggaaccgtttg---------gc-tcgaatcga
aggcc------tcgggtgaagttgtcgg--------ttctgctg--------gca----g
---cc---c-t--------gg-gtgtcctgg--cttcgc--g-ctcgacgggta-cgt-g
aga-ggactcgtatagcgagcaacg-----------ctctgt-tgcggttct-catc---
tc-tctgccgagtaggtcggcggcccctccgacccgtcttgaaacacggac
>Clausocalanus_lividus(JH)
agaccgatagcaaacaagtaccgtgagggaaaattgaaaagaactttgaagagagagttc
aagagtacgtgaaactgtgt--ggt-ggtaaacggagggg-ttctcgaagt-ctctgt-g
gggaac-tcagcc-tc--ggt-gtcg-gg------cggtcagggtgtg------tccgat
cagc-----aa-tgacggcgct-----ctctgt-c-t-ggct--tggctcct------gg
gtgcattttctc-cgcag-tttacggcaggaaccgtttg---------gc-tcggatcga
aggcc------ctgggtgaagttgtcgg--------ttctgctg--------gca----g
---cc---c-c--------gg-gtgtcctgg--ctccgc--g-cccgacgggta-cgt-g
aga-ggactcgtatagcgagcaacg-----------ctctgt-tgcggttct-catc---
tc-tctgccgagtaggtcggcggcccctccgacccgtcttgaaacacggac
>Clausocalanus_minor(JH)
agaccgatagcaaacaagtaccgtgagggaaaattgaaaagaactttgaagagagagttc
aagagtacgtgaaactgtgt--ggt-ggtaaacggagggg-ttctcgaagt-ctctgt-g
gggaac-tcagcc-tc--ggt-gttg-gg------cggtcagggtgtg------tccgat
cagc-----aa-tgacggcgcg-----ctttgt-c-t-ggct--tggctcct------gg
gtgcattttctc-cgcag-tttacggcaggaaccgtttg---------gc-tcagatcga
aggcc------ctgggtgaagttgtcgg--------ttctgctg--------gca----g
---cc---c-t--------gg-gtgtcctgg--ctctgc--g-cccgacgggta-cgt-g
aga-ggactcgtatagcgagcaacg-----------ctctgt-tgcggttct-catc---
tc-tctgccgagtaggtcggcggcccctccgacccgtcttgaaacacggac
>Scaphocalanus_sp(JH)
agaccgatagcaaacaagtaccgtgagggaagattgaaaagaactttgaagagagagttc
aatagtacgcgaaactgtgt--ggt-ggtaaacagagggg-ttctcgaagt-ttctga-g
gggaac-tcaacc-tt--ggt-gtcg-gg------cggtccgggtgta------tctgat
cagc-----aa-tgactgtgcg-----ctctgt-c-c-ggct--tggctctc------gg
gtgcacttcccc-ctcag-tttacggcaggaactgtttg---------gc-acggaccga
aggcc------acgggtgaagttgtcgc--------ttctggtg--------gca----g
---cc---c-t--------gt-gtctcctgg--ctctga--g-cccgacaggta-tgt-g
aga-ggactcgtatagcgagcaatg-----------ctctgt-tgcagttct-catc---
tc-tctgccgagtaggtcggtggcccctctgacccgtcttgaaacacggac
>Scolecitrichidae_sp1(JH)
agaccgatagcaaacaagtaccgtgagggaagattgaaaagaactttgaagagagagttc
aatagtacgtgaaactgtgt--ggt-ggtaaacagagggg-ttctcgaagt-ttctgt-g
gggaac-tcaacc-tt--ggt-gttg-gg------cagtcagggtgtg------tctgat
cagc-----aa-tgactgtgcg-----ctctgt-c-c-ggct--cggctctc------gg
gtgcattttccc-ctcag-tttacggcaggaactgtttg---------gt-acggaccga
aggct------gcgggtgaagttgtcgc--------ttatggtg--------gca----g
---cc---c-t--------gc-atgtcctgg--ctctga--a-cccgacaggta-cgt-g
aga-ggactcgtatagcgagcaatg-----------ctctgt-tgcagttct-catc---
tc-tctgccgagtaggtcggtggcccctctgacccgtcttgaaacacggac
>Scolecitrichidae_sp2(JH)
agaccgatagcaaacaagtaccgtgagggaagattgaaaagaactttgaagagagagttc
aatagtacgtgaaactgtgt--ggt-ggtaaacagagggg-ttctcgaagt-ttctgt-g
gggaac-tcaacc-tt--ggt-gtcg-gg------cagtcagggtgtg------tctgat
cagc-----aa-tgactgtgca-----ctctgt-c-c-ggct--tggctctc------gg
gtgcatttcccc-ctcag-tttacggcaggaactgtttg---------gc-acagaccga
aggcc------acgggtgaagttgtcgc--------ttatggtg--------gca----g
---cc---c-t--------gt-gtgtcctgg--ctctga--g-cccaacaggta-cgt-g
aga-ggactcgtatagcgagcaatg-----------ctctgt-tgcggttct-catc---
tc-tctgccgagtaggtcggtggcccctctgacccgtcttgaaacacggac
>Scolecitrichidae_sp3(JH)
agaccgatagcaaacaagtaccgtgagggaagattgaaaagaactttgaagagagagttc
aatagtacgtgaaactgtgt--ggt-ggtaaacagagggg-ttctcgaagt-ctctga-g
gggaac-tcaacc-tt--ggt-gtct-gg------cagtctgggcgta------tctgat
cagc-----aa-tgactgttcg-----ccttgc-c-t-ggcc--tgactctc------gg
gtgcatttcccc-ctcag-tttacggcaggaactgtttg---------gc-acggacctg
tggcc------acgggtgaagttgtcgc--------ttatggtg--------gca----g
---cc---c-t--------gt-gtgacctgg--ctccga--g-ccggacaggtatttt-g
aga-ggactcgtatagcgagcaatg-----------ctctgt-tgcagttct-catc---
tc-tctgccgagtaggtcggtggcccctctgacccgtcttgaaacacggac
>Scolecitrichidae_sp4(JH)
agaccgatagcaaacaagtaccgtgagggaagattgaaaagaactttgaagagagagttc
aatagtacgtgaaactgtgt--ggt-ggtaaacagagggg-ttctcgaagt-ttctga-g
gggaac-tcaacc-tt--ggt-gttg-gg------cagtcagggcgta------tccgat
cagc-----aa-tgactgtgcg-----ctctgt-c-c-ggct--cggctctc------gg
gtgcacttcccc-ctcag-tttacggcaggaactgtttg---------gc-acggaccga
aggcc------gcgggtgaagttgtcgc--------ttatggtg--------gca----g
---cc---c-t--------gt-gtgtcctgg--ctctgc--g-cccgacaggta-tgt-g
aga-ggactcgtatagcgagcaatg-----------ctctgt-tgcagttct-catc---
tc-tctgccgagtaggtcggtggcccctctgacccgtcttgaaacacggac
>Spinocalanus_sp(JH)
agaccgatagcaaacaagtaccgtgagggaaaattgaaaagaactttgaagagagagttc
aatagtacgtgaaactgtgt--ggt-ggtaaacggagggg-ttctcgaagt-ctccct-g
gggcac-tcaacc-tt--ggt-ggca-gg------cagtcgggctgtg------cgtgat
cagc-----aa-tgacaccgcg-----tcccgt-c-t-ggcc--agcctctc------gg
gtgcatttcccc-cgggg-ttcacggcaggaaccgttgg---------ga-ccggaccga
aggcc------ctggacgaagttgtcgc--------ttatggtg--------gca----g
---cc---c-c--------gg-gtgtcctgg--ctctgg--a-cccgacgggta-cgt-g
aga-ggactcgtacagcgagcaacgc----------ccctgt-tgcggtcct-catc---
tc-tctgccgagtaggtcggcggcccctccgacccgtcttgaaacacggac
>Spinocalanidae_sp(JH)
agaccgatagcaaacaagtaccgtgagggaaaattgaaaagaactttgaagagagagttc
aatagtacgtgaaactgtgt--ggt-ggtaaacggagggg-ttctcgaagt-ctccgt-g
gggtac-tcaacc-tt--ggt-ggtg-gg------tggtcgggccgcg------tgtgat
cagc-----aa-tgacgccgtg-----gctcgt-c-c-ggcc--ctcctccc------gg
gtgcatttcccc-cgcgg-ttcacggcaggaaccattgg---------ga-ccggaccga
aggcc------ccaggtgaagttgtcgc--------ttatggtg--------gca----g
---cc---ctt--------gg-gtgccctgg--ctctgg--g-cctgacgggta-cgt-g
aga-ggactcgtatagcgagcaacg-----------ctctgt-tgcagtcct-catc---
tc-tctgccgagtaggtcggtggcccctctgacccgtcttgaaacacggac
>Spinocalanus_spinosus(JH)
agaccgatagcaaacaagtaccgtgagggaaaattgaaaagaactttgaagagagagttc
aatagtacgtgaaactgtgt--ggt-ggtaaacggagggg-ttctcgaagt-ctccgt-g
gggtac-tcaacc-tt--ggt-ggcg-gg------cagctgggccgag------tgcgat
ccgc-----aa-agacgcctcg-----gcctgc-tgc-agcc--tgcctctc------gg
gtgcatttcccc-cgcgg-ttcacggcaggaaccgttgc---------ga-ccggaccga
aggcc------ccgagtgaagttgtcgc--------ttatggtg--------gca----g
---cc---c-t--------gg-gtgtcctgg--ctctgg--c-tgtgacgggta-cgt-g
aga-ggactcgtatagcgagcaacg-----------ctctgt-tgcggtcct-catc---
tc-tctgccgagtaggtcggcggcccctccgacccgtcttgaaacacggac
>Haloptilus_sp(JH)
agaccgatagcaaacaagtaccgtgagggaagattgaaaagaactttgaagagagagttc
aagagtacgtgaaactgtgt--ggt-ggtaaacggagggg-ttctcgaagt-ttctga-g
ggggac-tcaacc-tt--ggt-ggcgact------cggcctggctgtg------tgggat
cagc-----aa-tgactcatcg-----gtcggtgt-c-cgtt--tgcctccc------gg
acgcactttctc-ctcag-tttacggcaggaaccgttag---------ga-gcggaccaa
aggct------cggggtgaagttgtcgg--------ttatgctg--------gca----g
---cc---c-c--------cg-gtgtcctgg--ctttgc--a-cctgacgggta-tgt-a
agc-ggactcgtatagcgagcaat-t----------ctctat-tgcggttcg-catc---
tc-tctgccgagtaggtcggtggcccctccgacccgtcttgaaacacggac
>Calocalanus_sp3(JH)
agaccgatagcaaacaagtacggtgacggaagattgaaaagaactttgaagagagagttc
aatagtacatgaaactgtgt--ggt-ggtaaacggaggga-ttcttgaagt-ttccgt-c
aagaac-tcagcc-tt--ggt-gttg-gg------cagtcgggtgccg------tctgat
cagc-----aa-tgacagcagt-----gccagt-c-g-tgct--tggctcac------gg
gtgcattttctt-ggcgg-tttacggcaggaactgtttg---------cctgttgaccta
tggcc------ccgggtgaagttatagg--------cctagcct--------gta----g
---cc---c-t--------gg-gtgtcctgg--ctccac--a-gcagacaggta-att-g
aga-ggactcgtatagcgagcaatg-----------ctctgt-tgcggttct-catc---
tc-tctgccgagtatgtcag-ggtccctccgacccgtcttgaaacacggac
>Calocalanus_sp4(JH)
agaccgatagcaaacaagtacggtgacggaagattgaaaagaactttgaagagagagttc
aatagtacatgaaactgtgt--ggt-ggtaaacggaggga-ttcttgaagt-ttctgt-g
aagaac-tcagcc-tt--ggt-gtga-gg------cagtctggttcta------tctgat
cagc-----aa-tgacagtggg-----gctagt-c-t-ggct--ttgctcac------gg
gtgcattttctt-tgcag-tttacggcaggaaccatttg---------gc-gttgatcta
tggct------ctgggtgaagttacagg--------cctagctt--------gta----g
---cc---c-t--------gg-atgtcctga--ctccac--a-ccagatgggta-att-g
agg-aaactcgtatagcgagcaatg-----------ctctgt-tgcagtttc-catc---
tc-tctgccgagtaggtcagaggtccctccgacccgtcttgaaacacggac
>Corycatus_sp2(JH)
agaccgatagcgaacaagtaccgtgagggaaagttgaaaagaactttgaagagagagttc
aatagtacgtgaaactgttt--agt-ggtaaacggagggg-ttctcgaagt-ctgtgt-t
ggaggt-tcaagc-tattg---ggtg-at------ggtgcattagtttgt-------gtt
ctgc-----aa-agtcactttctggtgctctctg----------atctcact------gg
ctgcatttctcc-agcac-tttacgctacgaaccgttct---------ta-ttgtccc-a
gacatcc----t-tagtgaaaggtacc--------tcg----gtgc-------tg----g
---cg---c-t---------t-tgggttgag--gtgcaag---agggacggggattt--g
agt-ggtctcct-----------------tagagtgcttcgg-cacgggccg-cata---
tc-tgtagcgagtaggtcggtggcccctccgacccgtcttgaaacacggac
>Microstella_sp1(JH)
agaccgatagcgaacaagtaccgtgagggaaagttgaaaagaactttgaagagagagttc
aagagtacgtgaaactgtgc--aga-ggtaaacggaggcgttcctcgaagg-ttcggc-g
ggaggt-tcaggc-tcggc---cggg-gt------cttgcgtcggtgctg------ggat
ccgc-----aa-gga-cctctccggcgtttaggc----------ctctgcct------gg
ctgcactcctcc-cgt-c-gtgacgcgacgaaccgcttg---------gg-ctgggcg-a
ttgcccg------gggtgaagttgggg--------gct-cgtccct-------ca----g
---cc---c-ccggtgtcttt-ctcccccgg--ccccggc---ggggagagtt---t--g
ggc-cggcgcgtatagcgcgtgtcgtg-----------ctga-caccgctggccccc---
tc-cgtcgcgagtaggtcggcggcgcctccgacccgtcttgaaacacggac
>Microstella_sp2(JH)
agaccgatagcgaacaagtaccgtgagggaaagttgaaaagaactttgaagagagagttc
aagagtacgtgaaactgtgc--aga-ggtaaacggaggcgttcctcgaagg-ttcggc-g
ggaggt-tcaggc-tcggc---cggg-gt------cttgcgtcggtgctg------ggat
ccgc-----aa-ggaccctctccggcgtttaggc----------ctctgcct------gg
ctgcactcctcc-cgt-c-gtgacgcgacgaaccgcttg---------gg-ctgggcg-a
ttgcccg------gggtgaagttgggg--------gct-cgtccct-------ca----g
---cc---c-ccggtgtcttt-ctcccccgg--ccccggc---ggggagagtt---t--g
ggc-cggcgcgtatagcgcgtgtcgtg-----------ctga-caccgctggccccc---
tc-cgtcgcgagtaggtcggcggcgcctccgacccgtcttgaaacacggac
>Microstella_sp3(JH)
agaccgatagcaaacaagtaccgtgagggaaagttgaaaagaactttgaagagagagttc
aagagtacgtgaaactgtgt--agt-ggtaaacggaggcg-tgctcgaagt-ctgagc-a
ggaggt-tcaggt-ttttt---gctg-gg------cgctctgggccaact------tgat
ctgt-----aa-agacatttggctctctgcggcc----------cttcaaat------tg
ctgcacttctct-tgctc-ttcacacgacgaactgctgg---------cg-gtggacc-g
agggcga------gggtgaagttgggg--------act-tgtgccc-------ca----g
---cc---c-c---------g-cgttcctgg--ctctgcc---gccggcaggcaa-a--g
agc-tggctcgtatagcgagtgtctca-----------ctgg-cacggccag-cctc---
tc-tgtcgtgagtaggtcggcggcgcctccgacccgtcttgaaacacggac
>Paracandacia_bispinosa(JH)
ataccgatagcaaacaagtacagtgatggaaatttgaaaagaactttgaagagagagtt-
aatagtacgtgaaactgtat--ggt-agtaaacgcagcct-ccctcgaagtgcagcat-t
gtggac-ccaacc-ta--agc-gtgt-ag------tt-gcatggctg--tctgtccggag
ccgtta---aa-agcctggtagatg--ctg-tggtttcagctg-tgcgtcgc------gg
gtgcatttctacatgct---tgactgtaggaactgttgg---------ac-ttggactga
aggcc------cagggtggagaccgaactggctg-tagtggccggc-----acgg----a
c-ccc---g-t--------cg-gtgtcctgg--ctcctc--g-ttcgacaggcaat--ta
ggc-cggcgcttatagagcgcaatcg---------ttgctat-tgcaaccgg-tcgt---
tc-cctacagagtaggtcggcgaaggctgcgacccgtcttgaaacacggac
>Pontellina_plumata(JH)
agaccgatagcaaacaagtacagtgatggaaatttgcaaagaactttgaagagagagtt-
aaaagtacgtgaaactgtgt--ggt-tgtaaacgaagcct-ccctcgaagtgttcccg-g
gcgaac-ccaacc-ta--ggg-ctgg-gg------cagctcttgcca-------cctgat
cagc-----aa-tgactggtggcgg--g---at--gcttgc-t-ctggccac------gg
gtgcatctttgcccgggt--ttacggcaggaactgttgg---------ga-ctggaccga
aggcc------tgggatgaagttttcgct------------tcggc-----gtta----g
---ct---c-c--------cg-gtgtcctgg--ctccgg--a-cccgacaggcaaatccg
tgc-ggacttgtacagcaagcaacgc----------ttctgt-tgcggtccg-ccgt---
tc-cctgccgagtaggtcggtgaaggcttcgacccgtcttgaaacacggac
>Labidocera_detrancata(JH)
agaccgatagcaaacaagtacagtgatggaaatttgaaaagaactttgaagagagagtt-
aagagtacgtgaaactgtat--ggt-ggtaaacggagcct-tcctcgaagt-tctccg-g
gtggac-ccaacc-ta--ggg-atga-gg------cagccctgggca-------tcagat
cagc-----aa-tgactggtgtctg--g---gc--gtttgc-t-ttgttcaa------gg
gtgcatctccatccggtg--ttacggtaggaactcttga---------ga-cgggaccga
aggcc------tgggatgaagttttcgct------------tcggc-----gtca----g
---ct---c-c--------cg-gtgtcctgg--ctcctg--g-ctcgagaggctt---tt
gac-tggcttgtacagcaagcaaccc----------ttctgt-tgcggccag-tcat---
tc-cctatcgagtaggtcggtggaggctccgacccgtcttgaaacacgggc
>Acrocalanus_longicornis(JH)
agaccgatagcaaacaagtacggtgacggaagattgaaaagaactttgaagagagagttc
aatagtacgtgaaactgtgt--ggt-ggtaaacggagggg-ttctcgaagt-ttctgt-g
tggaac-tcagcc-tt--gga-gtgg-gg------cagtcaggttgta------tctgat
cagc-----aa-tgactctgca-----gcttgt-c-t-ggct--ctgctcac------gg
gtgcatttccca-cgcag-tttacggtaggaactgttta---------gc-gcagaccta
aggct------ctgggagaagttgtagg--------cctagctt--------gca----g
---cc---c-t--------gg-atgttctgg--ctttgc--a-ctagacaggta-ttt-g
agg-aaactcgtatagcgagcaatg-----------ctctgt-tgcggtttc-catc---
tc-tctaccgagtaggtcggtggcccctccgacccgtcttgaaacacggac
>Calanus_sinicus(JH)
agaccgatagcaaacaagtacggtgacggaagattgaaaagaactttgaagagagagttc
aatagtacgtgaaactgtgt--ggt-ggtaaacggagggg-ttctcgaagt-ttctgt-g
gggaac-tcagcc-tt--ggt-gtcg-cg------tggccctgtcgta------tccgat
cagc-----aa-tgacggtgcg-----gcttgg-c-c-gacg--tgtctctc------gg
gtgcatttcccc-cgcag-tttacggcaggaactgtttg---------ga-gcgcaccga
aggcc------tcgggtgaagttgttgg--------ttctgctg--------gca----g
---cc---c-t--------gg-gtgtcctgg--cttcgc--a-ccagacaggta-cgt-g
aga-ggactcgtatagcgagcaatg-----------ctctgt-tgcggttct-catc---
tc-tctgccgagtaggtcggcggcccctccgacccgtcttgaaacacggac
>Calocalanus_contractus(JH)
agaccgatagcaaacaagtacggtgacggaagattgaaaagaactttgaagagagagttc
aacagtacatgaaactgtgt--ggt-ggtaaacggaggga-ttcttgaagt-ttctgt-g
aagaac-tcagcc-tt--ggt-gttg-ag------cagtctggttctg------tctgat
cagc-----aa-tgacagcggt-----gctagt-c-t-ggct--tggctcac------gg
gtgcattttctt-tgcag-tttacggcaggaaccatttg---------gc-gttgaccta
tggct------ctgggtgaagttacagg--------cctagctt--------gta----g
---cc---c-t--------gg-atgtcctgg--ctccac--a-ccagatgggta-ctt-g
agg-agactcgtatagcgagcaatg-----------ctctgt-tgcggtttc-catc---
tc-tctgccgagtaggtcagaggtccctccgacccgtcttgaaacacggac
>Calocalanus_curtus(JH)
agaccgatagcaaacaagtacggtgacggaagattgaaaagaactttgaagagagagttc
aatagtacatgaaactgtgt--ggt-ggtaaacggaggga-ttcttgaagt-ttctgt-g
aagaac-tcagcc-tt--ggt-gtga-gg------cagtctggttcta------tctgat
cagc-----aa-tgacagtggg-----gctagt-c-t-ggct--ttgctcac------gg
gtgcattttctt-tgcag-tttacggcaggaaccatttg---------gc-gttgatcta
tggct------ctgggtgaagttacagg--------cctagctt--------gta----g
---cc---c-t--------gg-atgtcctga--ctccac--a-ccagatgggta-att-g
agg-aaactcgtatagcgagcaatg-----------ctctgt-tgcagtttc-catc---
tc-tctgccgagtaggtcagaggtccctccgacccgtcttgaaacacggac
>Calocalanus_gracilis(JH)
agaccgatagcaaacaagtacggtgacggaagattgaaaagaactttgaagagagagttc
aatagtacatgaaactgtgt--ggt-ggtaaacggaggga-ttcttgaagt-ttctgt-g
aagaac-tcagcc-tt--ggt-gtta-gg------cagtctggttctg------tccgat
cagc-----aa-tgacggcggt-----gctagt-c-t-ggct--tggctcac------gg
gtgcattttctt-tacag-tttacggcaggaaccatttg---------gc-gttgaccta
tggct------ctgggtgaagttacagg--------cctagctt--------gta----g
---cc---c-t--------gg-atgtcctgg--ctccac--a-ccagatgggta-att-g
agg-agactcgtatagcgagcaatg-----------ctctgt-tgcggtttc-catc---
tc-tctgccgagtaggtcagaggtccctccgacccgtcttgaaacacggac
>Calocalanus_minutus(JH)
agaccgatagcaaacaagtacggtgacggaagattgaaaagaactttgaagagagagttc
aatagtacatgaaactgtgt--ggt-ggtaaacggaggga-ttcttgaagt-ttctgt-g
aagaac-tcagcc-tt--ggt-gtta-gg------cagtctggttcta------tctgat
cagc-----aa-tgacagtggg-----gctagt-c-t-ggct--tggctcac------gg
gtgcattttctt-tgcag-tttacggcaggaaccatttg---------gc-gttgaccta
tggct------tcgggtgaagttacagg--------cctagctt--------gta----g
---cc---c-t--------gg-atgtcctgg--ctccac--a-ccagatgggta-aaa-g
agg-agactcgtatagcgagcaatg-----------ctctgt-tgcggtttc-catc---
tc-tctgccgagtaggtcagaggtccctccgacccgtcttgaaacacggac
>Calocalanus_nambiensis(JH)
agaccgatagcaaacaagtacggtgacggaagattgaaaagaactttgaagagagagttc
aacagtacatgaaactgtgt--ggt-ggtaaacggaggga-ttcttgaagt-ttctgt-g
aagaac-tcagcc-tt--ggt-gttg-gg------cagtctggctctg------tctgat
cagc-----aa-tgacagtggg-----gctagt-c-t-ggct--cggctcac------gg
gtgcattttctt-tgcag-tttacggcaggaaccatttg---------gc-gttgaccta
tggct------ctgggtgaagttacttg--------cctagctt--------gta----g
---cc---c-t--------gg-atgtcctgg--ctccac--a-ccagatgggta-att-g
agg-aaactcgtatagcgagcagtg-----------ctctgc-tgcagtttc-catc---
tc-tctgccgagtaggtcagaggtccctccgacccgtcttgaaacacggac
>Calocalanus_parvpninus(JH)
agaccgatagcaaacaagtacggtgacggaagattgaaaagaactttgaagagagagttc
aatagtacatgaaactgtgt--ggt-ggtaaacggatgga-ttcttgaagt-ttctgc-c
aagaac-tcagcc-tt--ggt-gttg-gg------cagtggggtcctg------tctgat
cagc-----aa-tgacagcagg-----gctcct-c-a-ggtc--tggctcac------gg
gtgcattttctt-ggcag-tttacggcaggaaccgtttg---------ga-ggtgaccta
tggct------ttgggtgaagttacagg--------cctagctt--------gta----g
---cc---c-c--------gg-atgtcctgg--ctcccc--a-ccagacgggta-att-g
agg-agactcgtatagcgagcaatg-----------ctctgt-tgcagtttc-catc---
tc-tctgccgagtaggtcagcggtccatccgacccgtcttgaaacacggac
>Calocalanus_plumulosus(JH)
agaccgatagcaaacaagtacggtgacggaagattgaaaagaactttgaagagagagttc
aatagtacatgaaactgtgt--ggt-ggtaaacggaggga-ttcttgaagt-ttctgt-g
aagaac-tcagcc-tt--ggt-gttg-gg------cagtctggtatta------tctgat
cagc-----aa-tgacagtggt-----gctagt-c-t-tgtt--tagctcac------gg
gtgcattttctt-tgcag-tttacggcaggaactgtttg---------ga-gttgaccta
tggct------tcgggtgaagttacaga--------cctagttt--------gta----g
---cc---c-t--------gg-atgtcctgg--ctccac--a-tcagacaggta-ttt-g
agg-agactcgtatagcgagcaatg-----------ctctgt-tgcggtttc-catc---
tc-tctgccgagtatgtcag-ggtccctccgacccgtcttgaaacacggac
>Calocalanus_pubes(JH)
agaccgatagcaaacaagtacggtgacggaagattgaaaagaactttgaagagagagttc
aatagtacatgaaactgtgt--ggt-ggtaaacggaggga-ttcttgaagt-ttctgt-g
aagaac-tcagcc-tt--ggt-gttg-gg------cagtctggttcta------tctgat
cagc-----aa-tgacagtggg-----gctagt-c-t-ggct--tggctttc------gg
gtgcattttctt-tgcag-tttacggcaggaaccgtttg---------ga-gttgaccaa
tggct------tcaggtgaagttgcagg--------cctagctt--------gca----g
---cc---c-t--------gg-gtgtcctgg--ctccac--a-ccagacgggta-att-g
aga-ggactcgtatagcgagcaatg-----------ctctgt-tgcggttct-catc---
tc-tctgccgagtaggtcagtggtccctccgacccgtcttgaaacacggac
>Calocalanus_stylirenis(JH)
agaccgatagcaaacaagtacggtgacggaagattgaaaagaactttgaagagagagttc
aacagtacatgaaactgtgt--ggt-ggtaaacggacgga-ttcttgaagt-ttctgt-g
aagaac-tcagcc-tt--ggt-gtcg-ag------cagtctggttcta------tctgat
cagc-----aa-tgacagtggt-----gctagt-c-t-tgcc--tggctcac------gg
gtgcattttctt-tgcag-tttacggcaggaaccatttg---------gc-ggtgaccta
tggct------ctgggtgaagttacagg--------cctagctt--------gta----g
---cc---c-t--------gg-atgtcctgg--ctcccc--a-ccagatgggta-att-g
agg-agactcgtatagcgagcaatg-----------ctctgt-tgcagtttc-catc---
tc-tctgccgagtaggtcagaggtccgtccgacccgtcttgaaacacggac
>Candacia_bipinnata(JH)
ataccgatagcaaacaagtacagtgatggaaatttgaaaagaactttgaagagagagtt-
aagagtacgtgaaactgtat--ggt-agtaaacgcagcct-tcctcgaagtttcctcg-t
gtggat-ccaacc-taagagc-aatg-ag------cgctttgtcctg------tgctgag
cagc-----aa-tgccggctgggtt--ga--tggcagtttt-t-tgtctcgc------gg
gtgcatcttcacacgttg--ttactgtaggaaccgttgg-------ccgc-ttgcaccta
aggcc------tgggatgaagttttggctgtctg-tagtgggcggc-----cgaa----g
---ct---c-c--------cg-gtgtcctgg--ctgcga--g-tccgacgggcaat--at
ggc-cgacttgtatagcaagcaaccc---------ttgctgt-tgcggttgg-ccat---
tc-cctacagagtaggtcggcggaggctgcgacccgtcttgaaacacggac
>Candacia_curta(JH)
ataccgatagcaaacaagtacagtgatggaaatttgaaaagaactttgaagagagagtt-
aagagtacgtgaaactgtat--ggt-agtaaacgcagcct-tcctcgaagtttcctcg-t
gtggat-ccagcc-taagagc-ggcg-gg------tgccccggtctg------tgctgag
cagc-----aa-tgccrgctggact--gggtggtctgcctg-t-cgtgtcgc------gg
gtgcatcttcacacgttg--ttactgtaggaaccgttgg--------cgc-ctgctccaa
aggcc------tgggatgaagtttcaactgtctg-tagtgggcggt-----cgaa----g
---ct---c-c--------cg-gtgtcctgg--cggcgg--g-cccgacgggcaat--at
ggc-cgacttgtatagcaagcaaccg---------ctgctgt-tgcggttgg-ccat---
tc-cctacagagtaggtcggcggaggctgcgacccgtcttgaaacacggac
>Chiridius_poppei(JH)
agaccgatagcaaacaagtaccgtgagggaagattgaaaagaactttgaagagagagttc
aatagtacgtgaaactgtgt--ggt-ggtaaacggagggg-ttctcgaagt-ctctgt-g
gggaac-tcaacc-tt--ggt-gccg-ag------cagtcagggtgta------tccgat
cagc-----aa-tgacggtgcg-----ctctgt-c-t-ggcc--tggctctc------gg
gtgcatttcccc-cgcag-tttacggcaggaaccgtttg---------gc-tcggaccga
aggcc------tcgtgtgaagttgtcgc--------ttctggtg--------gca----g
---cc---t-c--------gg-gtgtcctgg--ctctga--g-cccgacgggta-cgt-g
aga-ggactcgtatagcgagcaacg-----------ctctgt-tgcggttct-catc---
tc-tctgccgagtaggtcggtggcccctccgacccgtcttgaaacacggac
>Clausocalanus_arcuicornis(JH)
agaccgatagcaaacaagtaccgtgagggaaaattgaaaagaactttgaagagagagttc
aagagtacgtgaaactgtgt--ggt-ggtaaacggagggg-ttctcgaagt-ctctgt-g
gggaac-tcagcc-tc--ggt-gtcg-gg------cggtcagggtgtg------tccgat
cagc-----aa-tgacggcgct-----ctctgt-c-t-ggct--tggctcct------gg
gtgcattttctc-cgcag-tttacggcaggaaccgtttg---------gc-tcggatcga
aggcc------ctgggtgaagttgtcgg--------ttctgctg--------gca----g
---cc---c-c--------gg-gtgtcctgg--ctccgc--g-cccgacgggta-cgt-g
aga-ggactcgtatagcgagcaacg-----------ctctgt-tgcggttct-catc---
tc-tctgccgagtaggtcggcggcccctccgacccgtcttgaaacacggac
>Clausocalanus_farrani(JH)
agaccgatagcaaacaagtaccgtgagggaaaattgaaaagaactttgaagagagagttc
aagagtacgtgaaactgtgt--ggt-ggtaaacggagggg-ttctcgaagt-ttctgt-g
gggaac-tcagcc-tc--ggt-gtcg-gg------cggtcagggtgtg------tccgat
cagc-----aa-tgacggcgct-----ctctgt-c-t-ggct--tggctcct------gg
gtgcattttctc-cgcag-tttacggcaggaaccgtttg---------gc-tcggatcga
aggcc------ctgggtgaagttgtcgg--------ttctgctg--------gca----g
---cc---c-t--------gg-gtgtcctgg--ctcygc--g-cccgacgggta-cgt-g
aga-ggactcgtatagcgagcaacg-----------ctctgt-tgcggttct-catc---
tc-tctgccgagtaggtcggcggcccctccgacccgtcttgaaacacggac
>Clausocalanus_furcatus(JH)
agaccgatagcaaacaagtaccgtgagggaaaattgaaaagaactttgaagagagagttc
aagagtacgtgaaactgtgt--ggt-ggtaaacggagggg-ttctcgaagt-ctctgt-g
gggaac-tcagcc-tc--ggt-gtcg-gg------cggtcagggtgtg------tccgat
cagc-----aa-tgacggcgcg-----ctttgt-c-c-ggct--tggctcct------gg
gtgcattttctc-cgcag-tttacggcaggaaccgtttg---------gc-tcggatcga
aggct------ctgggtgaagttgtcgg--------ttctgctg--------gca----g
---cc---c-c--------gg-gtgtcctgg--ctccgc--g-cccgacgggta-act-g
aga-ggactcgtatagcgagcaacg-----------ctctgt-tgcggttct-catc---
tc-tctgccgagtaggtcggcggcccctccgacccgtcttgaaacacggac
>Clausocalanus_mastigophorus(JH)
agaccgatagcaaacaagtaccgtgagggaaaattgaaaagaactttgaagagagagttc
aagagtacgtgaaactgtgt--ggt-ggtaaacggagggg-ttctcgaagt-ctctgt-g
gggaac-tcagcc-tc--ggt-gtcg-gg------cggtcagggtgtg------tccgat
cagc-----aa-tgacggcgct-----ctctgt-c-t-ggct--yggctcct------gg
gtgcattttctc-cgcag-ttyacggcaggaaccgtttg---------gc-tcggatcga
aggcc------ctgggtgaagttgtcgg--------ttctgctg--------gca----g
---cc---c-c--------gg-gtgtcctgg--ctccgc--g-cccgacgggta-cgt-g
aga-ggactcgtatagcgagcaacg-----------ctctgt-tgcggttct-catc---
tc-tctgccgagtaggtcggcggcccctccgacccgtcttgaaacacggac
>Clausocalanus_parapergens(JH)
agaccgatagcaaacaagtaccgtgagggaaaattgaaaagaactttgaagagagagttc
aagagtacgtgaaactgtgt--ggt-ggtaaacggagggg-ttctcgaagt-ctctgt-g
gggaac-tcagcc-tc--ggt-gtcg-gg------cggtcagggtgtg------tccgat
cagc-----aa-tgacggcgct-----ctctgt-c-t-ggct--tggctcct------gg
gtgcattttctc-cgcag-tttacggcaggaaccgtttg---------gc-tcggatcga
aggcc------ctgggtgaagttgtcgg--------ttctgctg--------gca----g
---cc---c-c--------gg-gtgtcctgg--ctccgc--g-cccgacgggta-cgt-g
aga-ggactcgtatagcgagcaacg-----------ctctgt-tgcggttct-catc---
tc-tctgccgagtaggtcggcggcccctccgacccgtcttgaaacacggac
>Clausocalanus_paululus(JH)
agaccgatagcaaacaagtaccgtgagggaaaattgaaaagaactttgaagagagagttc
aagagtacgtgaaactgtgt--ggt-ggtaaacggagggg-ttctcgaagt-ctctgt-g
gggaac-tcagcc-tc--ggt-gtcg-gg------cggtcagggtgtg------tccgat
cagc-----aa-tgacggcgct-----ctttgt-c-c-ggct--tggctcct------gg
gtgcattttctc-cgcag-tttacggcaggaaccgtttg---------gc-tcggatcga
aggct------ctgggtgaagttgtcgg--------ttctgctg--------gca----g
---cc---c-c--------gg-gtgtcctgg--ctccgc--g-cccgacgggta-act-g
aga-ggactcgtatagcgagcaacg-----------ctctgt-tgcggttct-catc---
tc-tctgccgagtaggtcggcggcccctccgacccgtcttgaaacacggac
>Clausocalanus_pergens(JH)
agaccgatagcaaacaagtaccgtgagggaaaattgaaaagaactttgaagagagagttc
aagagtacgtgaaactgtgt--ggt-ggtaaacggagggg-ttctcgaagt-ctctgt-g
gggaac-tcagcc-tc--ggt-gtcg-gg------cggtcagggtgtg------tccgat
cagc-----aa-tgacggygct-----ctctgt-c-t-ggct--tggctcct------gg
gtgcattttctc-cgcag-tttacggcaggaaccgtttg---------gc-tcggatcga
aggcc------ctgggtgaagttgtcgg--------ttctgctg--------gca----g
---cc---c-c--------gg-gtgtcctgg--ctccgc--g-ctcgacgggta-cgt-g
aga-ggactcgtatagcgagcaacg-----------ctctgt-tgcggttct-catc---
tc-tctgccgagtaggtcggcggcccctccgacccgtcttgaaacacggac
>Delibus_nudus(JH)
agaccgatagcaaacaagtacggtgacggaagattgaaaagaactttgaagagagagttc
aatagtacgtgaaactgtgt--ggt-ggtaaacggagcaa-ttctcgaagt-ttctat-c
gggaac-tcagcc-tt--gga-gtgg-gg------cggtctggttgtg------tctgat
cagc-----aa-tgacagtgcg-----gctagt-t-c-ggct--cggctcac------gg
gtgcatttcccc-ggtag-tttacggcaggaactgttta---------gt-gcagaccta
aggcc------ctgggagaagttatagg--------cctagctt--------gta----g
---cc---c-t--------gg-gtgtcctgg--ctccgc--g-ctagacaggta-ttt-g
agg-agactcgtatagcgagcaatg-----------ctctgt-tgcggtttc-catc---
tc-tctgccgagtaggtcgctggttgctccgacccgtcttgaaacacggac
>Eucalanus_hyalinus(JH)
agaccgatagcaaacaagtaccgtgagggaagattgaaaagaactttgaagagagagttc
aatagtacgtgaaactgtgt--ggt-ggtaaacggagggg-ttctcgaagt-ttccgt-g
gggaac-tcaacc-tt--ggt-ggtc-tg------cagccttgtcgta------tttgat
cagc-----aa-tgactttgcg-----tcttgt-c-c-tgct--ctcctctc------gg
gtgcatttcccc-cgcgg-ttaacgacaggaaccgtttg---------gc-ttggaccga
agggc------ttgggtgaagttgtcgg--------ttctgctg--------gca----g
---cc---c-c--------tt-gt-tcctgg--ctccac--g-ccagacgggta-cgg-g
aga-ggactcgtatatcgagcaatg-----------ctctgt-tgccgttct-catc---
tc-tctgtcgagtaggtcggtggcccctccgacccgtcttgaaacacggac
>Euchaeta_longicornis(JH)
agaccgatagcaaacaagtaccgtgagggaagattgaaaagaactttgaagagagagttc
aatagtacgtgaaactgtgt--ggt-ggtaaacggagggg-ttctcgaagt-ctctgc-g
gggaac-tcaacc-tt--ggt-gccg-gg------cggtctgggcgtg------tccgat
cagc-----ga-tgacggcgcg-----tcctct-c-c-ggct--cggctctc------gg
gtgcatttcccc-cgcag-tttacggcaggaaccgtttg---------gc-tcggaccga
aggcc------tcgggtgaagttgtcgc--------ttacggtg--------gca----g
---cc---c-c--------gg-gtgtcctgg--ctccgc--g-cccgacgggta-cgc-g
aga-ggactcgtatagcgagcaacg-----------ctctgt-tgcggttct-catc---
tc-tctgccgagtaggtcggcggcccctccgacccgtcttgaaacacggac
>Euchaeta_plana(JH)
agaccgatagcaaacaagtaccgtgagggaagattgaaaagaactttgaagagagagttc
aatagtacgtgaaactgtgt--ggt-ggtaaacggagggg-ttctcgaagt-ctctgc-g
gggaac-tcaacc-tt--ggt-gcag-gg------cggtctgggcgtg------tccgat
cagc-----ga-tgacggcgcg-----ttctct-c-c-ggct--cggctctc------gg
gtgcatttcccc-cgcag-tttacggcaggaaccgtttg---------gc-tcggaccga
aggcc------tcgggtgaagttgtcgc--------ttttggcg--------gca----g
---cc---c-c--------gg-gtgtcctgg--ctccgc--g-cccgacgggta-cgc-g
aga-ggactcgtatagcgagcaacg-----------ctctgt-tgcggttct-catc---
tc-tctgccgagtaggtcggcggcccctccgacccgtcttgaaacacggac
>Lucicutia_gaussae(JH)
agaccgatagcaaacaagtaccgtgagggaagattgaaaagaactttgaagagagagttc
aagagtacgtgaaactgtat--ggt-ggtaaacggagggg-ctctcgaagt-ttctga-g
ggggac-tcaacc-tt--ggt-ggcg-gt------cagcctgggcgta------tctgat
cagc-----aa-tgactctgcg-----ctctgt-c-c-tgtc--tgcctccc------gg
acgcactttctc-ctcag-tttacggcaggaactgtttg---------ga-gcaaaccaa
aggcc------ctgggtgaagttgttgc--------ttatggtg--------gca----g
---cc---c-c--------gg-gtgtcctgg--ctttgc--g-ccagacaggta-tgt-a
agc-ggactcgtatagcgagcaatgt----------ctctgt-tgcggttcg-catc---
tc-tctgccgagtaggtcggtggcccctccgacccgtcttgaaacacggac
>Lucicutia_gemina(JH)
agaccgatagcaaacaagtaccgtgagggaagattgaaaagaactttgaagagagagttc
aagagtacgtgaaactgtgt--ggt-ggtaaacggagggg-ctctcgaagt-ttctga-g
ggggac-tcaacc-tt--ggt-ggtg-gt------cggccagggcgta------tctgat
cagc-----aa-tgactctgcg-----ctctgt-c-c-cgtc--tgcctccc------gg
acgcactttctc-ctcag-tttacggcaggaactgtttg---------aa-gcgaaccta
aggcc------tgtggtgaagttgtcgg--------ttatgctg--------gca----g
---cc---c-g--------cg-gtgtcctgg--ctttgc--g-tcagacaggta-tgt-a
agc-ggactcgtatagcgagcaat-c----------gtctgt-tgcggttcg-catc---
tc-tctgccgagtaggtcggtggcccctccgacccgtcttgaaacacggac
>Mesocalanus_lighti(JH)
agaccgatagcaaacaagtacggtgacggaagattgaaaagaactttgaagagagagttc
aatagtacgtgaaactgtgt--ggt-ggtaaacggagggg-ttctcgaagt-ttctgt-g
gggaac-tcagcc-tt--ggt-gtcg-cg------tggccctgtagtg------tccgat
cagc-----aa-tgacggtgct-----gcttgg-c-c-gacg--tgtctctc------gg
gtgcatttcccc-cgcag-tttacggcaggaactgtttg---------ga-gcgcaccga
aggcc------ctgggtgaagttgtcgg--------ttctgctg--------gca----g
---cc---c-c--------gg-gtgtcctgg--cttcgc--a-ccagacaggta-cgt-g
agg-ggactcgtatagcgagcaatg-----------ctctgt-tgcggttcc-catc---
tc-tctgccgagtaggtcggtggcccctccgacccgtcttgaaacacggac
>Mesocalanus_tenuicornis(JH)
agaccgatagcaaacaagtacggtgacggaagattgaaaagaactttgaagagagagttc
aatagtacgtgaaactgtgt--ggt-ggtaaacggagggg-ttctcgaagt-ttctgt-g
gggaac-tcagcc-tt--ggt-gtcg-cg------tggccctgtagtg------tccgat
cagc-----aa-tgacggtgct-----gcttgg-c-c-gacg--tgtctctc------gg
gtgcatttcccc-cgcag-tttacggcaggaactgtttg---------ga-gcgcaccga
aggcc------ctgggtgaagttgtcgg--------ttctgctg--------gca----g
---cc---c-c--------gg-gtgtcctgg--cttcgc--a-ccagacaggta-cgt-g
agg-ggactcgtatagcgagcaatg-----------ctctgt-tgcggttcc-catc---
tc-tctgccgagtaggtcggtggcccctccgacccgtcttgaaacacggac
>Paracalanus_aculeatus(JH)
agaccgatagcaaacaagtacggtgacggaagattgaaaagaactttgaagagagagttc
aatagtacgtgaaactgtgt--ggt-ggtaaacggagggg-ttctcgaagt-ttctgt-a
gggtac-tcagcc-tt--gga-gttg-gg------ctgtctggtggta------tcggat
cagc-----aa-tgaccgtgcc-----gctagt-c-a-ggct--tggctcac------gg
gtgcatttcccc-tgcag-tttacggcaggaactgttta---------gc-gcagaccta
aggct------ctgggtgaagttggagg--------cctagctt--------tca----g
---cc---c-t--------gg-atgttctgg--ctttgc--a-ctagacaggta-ctt-g
agg-agactcgtatagcgagcaatg-----------ctctgt-tgcggtttc-catc---
tc-tctgccgagtaggtcggtggcccctccgacccgtcttgaaacacggac
>Paracalanus_gracilis(JH)
agaccgatagcaaacaagtacggtgacggaagattgaaaagaactttgaagagagagttc
aatagtacgtgaaactgtgt--ggt-ggtaaacggagggg-ttctcgaagt-ttctgt-a
gggtac-tcagcc-tt--gga-gttg-gg------cggtctggtggta------tccgat
cagc-----aa-tgacggtgct-----gctagt-c-t-ggct--tggctcac------gg
gtgcatttcccc-tgcag-tttacggcaggaactgttta---------ga-gcagaccta
aggct------ctgggtgaagttggagg--------cctagctt--------tca----g
---cc---c-t--------gg-atgttctgg--ctttgc--a-ctagacaggta-ctt-g
agg-agactcgtatagcgagcaatg-----------ctctgt-tgcggtttc-catc---
tc-tctgccgagtaggtcggtggcccctccgacccgtcttgaaacacggac
>Paracalanus_nanus(JH)
agaccgatagcaaacaagtacggtgacggaagattgaaaagaactttgaagagagagttc
aatagtacgtgaaactgtgt--ggt-ggtaaacggagggg-ttctcgaagt-ttctgg-a
gggaac-tcagcc-tt--gga-gtgg-gg------ctgtctggttgta------tccgat
cagc-----aa-tgacggtgca-----gctagt-c-a-ggct--ctgttcac------gg
gtgcatttcccc-ttcag-tttacggcaggaaccgttta---------gc-gcagaccta
aggct------ctgggtgaagttacagg--------cctagctt--------gta----g
---cc---c-t--------gg-atgttctgg--ctttgt--g-ctagacgggta-ctt-g
agg-agactcgtatagcgagcaatg-----------ctctgt-tgcggtttc-catc---
tc-tctgccgagtaggtcggtggcccctccgacccgtcttgaaacacggac
>Paracalanus_parvus_H1(JH)
agaccgatagcaaacaagtacggtgacggaagattgaaaagaactttgaagagagagttc
aatagtacgtgaaactgtgt--ggt-ggtaaacggagggg-ttctcgaagt-ttctgg-a
gggaac-tcagcc-tt--gga-gtgg-gg------ctgtctggttgta------tctgat
cagc-----aa-tgacagtgcg-----gctagt-c-a-ggct--ctgttcac------gg
gtgcatttcccc-ttcag-tttacggcaggaaccgttta---------gt-gcagaccta
aggct------ctgggtgaagttatagg--------cctagctt--------gta----g
---cc---c-c--------gg-atgttctgg--ctttgc--g-ctagacgggta-att-g
agg-agactcgtatagcgagcaatg-----------ctctgt-tgcagtctc-catc---
tc-tctgccgagtaggtcggtggcccctccgacccgtcttgaaacacggac
>Paracalanus_parvus_H2(JH)
agaccgatagcaaacaagtacggtgacggaagattgaaaagaactttgaagagagagttc
aatagtacgtgaaactgtgt--ggt-ggtaaacggagggg-ttctcgaagt-ttctgg-a
gggaac-tcagcc-tt--gga-gtgg-gg------ctgtctggttgta------tctgat
cagc-----aa-tgactgtgca-----gctagt-c-a-ggct--ctgttcac------gg
gtgcatttcccc-ttcag-tttacggcaggaactgttta---------gt-gcagaccta
aggct------ctgggtgaagttatagg--------cctagctt--------gta----g
---cc---c-c--------gg-atgttctgg--ctttgc--g-ctagacaggta-att-g
agg-agactcgtatagcgagcaatg-----------ctctgt-tgcagtctc-catc---
tc-tctgccgagtaggtcggtggcccctccgacccgtcttgaaacacggac
>Paracalanus_parvus_H3(JH)
agaccgatagcaaacaagtacggtgacggaagattgaaaagaactttgaagagagagttc
aatagtacgtgaaactgtgt--ggt-ggtaaacggagggg-ttctcgaagt-ttctgg-a
gggaac-tcagcc-tt--gga-gcgg-gg------ctgtctggttgta------tccgat
cagc-----aa-tgacggtgcg-----gccagt-c-a-ggct--ctgttcac------gg
gtgcatttcccc-ttcag-tttacggcaggaaccgttta---------gt-gcagaccta
aggct------ctgggtgaagttayagg--------cctagctt--------gta----g
---cc---c-c--------gg-atgttctgg--ctttgc--g-ctagacgggta-att-g
agg-agactcgtatagcgagcaatg-----------ctctgt-tgcagtctc-catc---
tc-tctgccgagtaggtcggtggcccctccgacccgtcttgaaacacggac
>Paracalanus_parvus_H4(JH)
agaccgatagcaaacaagtacggtgacggaagattgaaaagaactttgaagagagagttc
aatagtacgtgaaactgtgt--ggt-ggtaaacggagggg-ttctcgaagt-ttctgg-a
gggaac-tcagcc-tt--gga-gcgg-gg------ctgtctggttgta------tccgat
cagc-----aa-tgacggtgca-----gccagt-c-a-ggct--ctgttcac------ag
gtgcatttcccc-ttcag-tttacggcaggaaccgttta---------gt-gcagaccta
aggct------ctgggtgaagttatagg--------cctagctt--------gta----g
---cc---c-c--------gg-atgttctgg--ctttgc--g-ctagacgggta-att-g
agg-agactcgtatagcgagcaatg-----------ctctgt-tgccgtctc-catc---
tc-tctgccgagtaggtcggtggcccctccgacccgtcttgaaacacggac
>Paraeuchaeta_russelli(JH)
agaccgatagcaaacaagtaccgtgagggaagattgaaaagaactttgaagagagagttc
aatagtacgtgaaactgtgt--ggt-ggtaaacggagggg-ttctcgaagt-ctctgt-g
gggaac-tcaacc-tt--ggt-gtcg-gg------cggtcagggtgta------tccgat
cagc-----aa-tgacggtgcg-----ctttgt-c-t-ggct--tggctctc------gg
gtgcatttcccc-cgcag-tttacggcaggaaccgtttg---------gc-tcggaccaa
aggcc------tcgggtgaagttgtcgc--------ttatggtg--------gca----g
---cc---c-t--------gg-gtgtcctgg--ctctgc--g-ctcgacgggta-cgt-g
aga-ggactcgtatagcgagcaacg-----------ctctgt-tgcggttct-catc---
tc-tctgccgagtaggtcggtggcccctccgacccgtcttgaaacacggac
>Pareucalanus_attenuatus(JH)
agaccgatagcaaacaagtaccgtgagggaagattgaaaagaactttgaagagagagttc
aatagtacgtgaaactgtgt--ggt-ggtaaacggagggg-ttctcgaagt-ttccgt-g
gggaac-tcaacc-tt--ggt-ggtt-gg------tagccttgtcgta------cttgat
cagc-----aa-tgactttgcg-----gcctga-c-c-tgcc--ttcctctc------gg
gtgcatttcccc-catgg-tttacgacaggaaccgtttg---------gc-tcggaccga
agggc------tcgggtgaagttgtagg--------ttctgctt--------gca----g
---cc---c-c--------tt-gt-tcctgg--ctccgc--g-ccagacgggta-cgt-g
aga-ggactcgtatagcgagcaatg-----------ctctgt-tgcggttct-catc---
tc-tctgtcgagtaggtcggtggcccctccgacccgtcttgaaacacggac
>Pareucalanus_swelli(JH)
agaccgatagcaaacaagtaccgtgagggaagattgaaaagaactttgaagagagagttc
aatagtacgtgaaactgtgt--ggt-ggtaaacggagggg-ttctcgaagt-ttccgt-g
gggaac-tcaacc-tt--ggt-ggtt-gg------tagccttgtcgta------tttgat
cagc-----aa-tgactttgcg-----gcctgt-c-c-tgct--ttcctctc------gg
gtgcatttcccc-catgg-tttacgacaggaaccgtttg---------gc-tcggaccga
agggc------ttgggtgaagttgtagg--------ttctgctt--------gca----g
---cc---c-c--------tt-gt-tcctgg--ctccgc--g-ccagacgggta-cgt-g
aga-ggactcgtatagcgagcaatg-----------ctctgt-tgcggttct-catc---
tc-tctgtcgagtaggtcggtggcccctccgacccgtcttgaaacacggac
>Pleuromamma_piseki(JH)
agtccgatagcaaacaagtaccgtgagggaaaattgaaaagaactttgaagagagagttc
aagagtacgtgaaaccgtct--agc-ggtaaagagagggg-ttctcgaagt-ttctga-g
ggggac-tcaacc-tt--ggt-ggtg-ct------tggcctgggcgta------tttgat
cagc-----aa-tgactttgcg-----tttagt-c-c-catg--tgcctccc------gg
acgcactttctc-ctcag-tttacggcaggaaccgttag---------at-gtggactga
aggct------cagggtgaagttgtcgg--------ttatgctg--------gca----g
---cc---c-t--------tg-gtgtcctag--cttcgc--g-tctgacgggta-tgt-a
agc-gaactcgtatagcgagcaat-t----------ctctat-tgcggtttg-catt---
tc-tctgccgagtaggtcggtggcccctctcacccgtcttgaaacacggac
>Scaphocalanus_similis(JH)
agaccgatagcaaacaagtaccgtgagggaagattgaaaagaactttgaagagagagttc
aatagtacgtgaaactgtgt--ggt-ggtaaacagagggg-ttctcgaagt-ttctga-g
gggaac-tcaacc-tt--ggt-gtct-gg------cggtccgggcgta------tctgat
cagc-----aa-tgactgtgcg-----ctctgt-c-t-ggct--tggctctc------gg
gtgcacttcccc-ctcag-tttacggcaggaaccgtttg---------gc-acggaccaa
aggcc------tcgggtgaagttgtcgc--------ttctggtg--------gca----g
---cc---c-t--------gg-gtgtcctgg--ctctga--g-cccgacgggta-tgt-g
aga-ggactcgtatagcgagcaatg-----------ctctgt-tgcagttct-catc---
tc-tctgccgagtaggtcggtggcccctctgacccgtcttgaaacacggac
>Scolecithricella_profunda(JH)
agaccgatagcaaacaagtaccgtgagggaagattgaaaagaactttgaagagagagttc
aatagtacgtgaaactgtgt--ggt-ggtaaacagagggg-ttctcgaagt-ctctga-g
gggaac-tcaacc-tt--ggt-gtcc-gg------cagtctgggcgtt------tcagat
cagc-----aa-tgactgtgcg-----ctcggt-c-t-ggct--gggctccc------gg
gtgcatttcccc-ctcag-tttacggcaggaaccgtttg---------gc-ccggacctg
tggcc------tcaggtgaagttgtcgc--------ttctggtg--------gca----g
---cc---c-t--------gt-gtgacctgg--ctccga--g-ccagacgggta-tgt-g
aga-ggactcgtatagcgagcaatg-----------ctctgt-tgcagttct-catc---
tc-tctgccgagtaggtcggtggcccctctgacccgtcttgaaacacggac
>Scolecithricella_tenuiserrata(JH)
agaccgatagcaaacaagtaccgtgagggaagattgaaaagaactttgaagagagagttc
aatagtacgtgaaactgtgt--ggt-ggtaaacagagggg-ttctcgaagt-ctctga-g
gggaac-tcaacc-tt--ggt-gtca-gg------cagtctgggcgta------tccgat
cagc-----aa-tgactgtgcg-----ctccgc-c-t-ggct--cggctctc------gg
gtgcatttcccc-ctcag-tttacggcaggaactgtttg---------gc-ccggacctg
tggcc------tcgggtgaagttgtcgc--------ttctggtg--------gca----g
---cc---c-c--------gg-gtgacctgg--cttcgg--g-cgagacaggtatttt-g
aga-ggactcgtatagcgagcaatg-----------ctctgt-tgcggttct-catc---
tc-tctgccgagtaggtcggtggcccctctgacccgtcttgaaacacggac
>Scolecithricella_tropica(JH)
agaccgatagcaaacaagtaccgtgagggaagattgaaaagaactttgaagagagagttc
aatagtacgtgaaactgtgt--ggt-ggtaaacggagggg-ttctcgaagt-ttctga-g
gggaac-tcaacc-tt--agt-gttg-gg------cggtctgggcgta------tctgat
cagc-----aa-tgactgtgcg-----ttctct-c-c-tgct--cggctctc------gg
gtgcatttcccc-ctcag-tttacggcaggaaccgtttg---------ga-tcagaccga
aggcc------tcgggtgaagttgtcgc--------ttatggtg--------gca----g
---cc---c-t--------gg-gtgtcctgg--ctctga--g-cccgacgggta-tgt-g
aga-ggactcgtatagcgagcaatg-----------ctctgt-tgcggttct-catc---
tc-tctgccgagtaggtcggcggcccctccgacccgtcttgaaacacggac
>Scolecithrix_bradyi(JH)
agaccgatagcaaacaagtaccgtgagggaagattgaaaagaactttgaagagagagttc
aatagtacgtgaaactgtgt--ggt-ggtaaacggagggg-ttctcgaagt-ttctga-g
gggaac-tcaacc-tt--ggt-gttg-gg------cggcctgggcgta------tccgat
cagc-----aa-tgactgtgcg-----ctctgt-c-c-ggct--cggctctc------gg
gtgcatttcccc-ctcag-tttacgacaggaaccgtttg---------gt-gcggaccga
aggcc------tcgggtgaagttgtcgc--------ttatggtg--------gca----g
---cc---c-t--------gt-gtgtcctgg--ctctgc--g-cccgacgggta-tgt-g
aga-ggactcgtatagcgagcaatg-----------ctctgt-tgcggttct-catc---
tc-tctgtcgagtaggtcggcggcccctccgacccgtcttgaaacacggac
>Subeucalanus_crassus(JH)
agaccgatagcaaacaagtaccgtgagggaagattgaaaagaactttgaagagagagttc
aatagtacgtgaaactgtgt--ggt-ggtaaacggagggg-ttcttgaagt-ttctgt-g
gggaac-tcaacc-tt--ggt-cgtc-tt------cagccttgtcgtt------cttgat
cagc-----aa-tgacttgacg-----gcttgt-c-c-tgtt--gttgtccc------gg
gtgcactttccc-catgg-tttaccacaggaactgttcg---------ga-ccggaccga
agggc------ttgggtgaagttgtcgg--------ttctgccg--------gca----g
---cc---c-c--------tt-gt-tcctgg--ctccgg--g-ccagacaggta-tgt-g
agt-ggactcgtatagcgagcaatg-----------ctctgt-tgcggttca-catc---
tc-tctgtggagtaggtcagcggcccctccgacccgtcttgaaacacggac
>Subeucalanus_pileatus(JH)
agaccgatagcaaacaagtaccgtgagggaaaattgaaaagaactttgaagagagagtta
aatagtacgtgaaactgtgt--ggt-ggtaaacggagggg-ttctcgaagt-ttctgc-a
gggaac-tcaggc-tt--ggt-cttt-gc------tcgccttgttgtc------tttgat
cagc-----aa-tgacttgaca-----gcttgtgc-t-ggctc---tgtccc------gg
ctgcatttcccc-tgcag-tttaccacaggaaccatttg---------at-agggaccaa
acggc------ttgggtgaagttgtcgg--------ttctgctg--------gca----g
---cc---c-c--------tt-gt-ttgtgg--ctctct--g-tcagatgggta-ttt-a
agt-ggactcgtatagcgagcaatg-----------ctctgt-tgcggtcct-catc---
tc-tctgtggagtaggtcggtggcccctccgacccgtcttgaaacacggac
>Subeucalanus_subcrassus(JH)
agaccgatagcaaacaagtaccgtgagggaaaattgaaaagaactttgaagagagagtta
aatagtacgtgaaactgtgt--ggt-ggtaaacggagggg-ttctcgaagt-ttctgc-a
gggaac-tcaggc-tt--ggt-cttt-gt------tcgccttgttgtc------tttgat
cagc-----aa-tgacttgaca-----gcttgtgc-t-tgctt---tgtccc------gg
ctgcatttcccc-tgcag-tttaccacaggaaccatttg---------ac-tgggaccaa
agggc------ttgggtgaagttgtcgg--------ttctgctg--------gca----g
---cc---c-c--------tt-gt-ttctgg--ctctcc--g-tcagatgggta-ctc-a
agt-ggactcgtatagcgagcaatg-----------ctctgt-tgcggttca-catc---
tc-tctgtggagtaggtcggtggcccctccgacccgtcttgaaacacggac
>Temoropia_mayumbaensis(JH)
agaccgatagcaaacaagtaccgtgagggaagattgaaaagaactttgaagagagagttc
aatagtacgtgaaactgtgt--ggt-ggtaaacggaggcg-ttcttgaagt-ttctgt-g
gggaac-tcaacc-tt--ggt-ggct-gg------cggcccggctgta------cgtgat
cagc-----aa-tgactctgca-----gacggt-t-t-ggcc--ggcttctc------gg
gcgcattttccc-cacag-tttacggcaggaactgtttg---------ga-gcagaccaa
aggcc------tcgggtgaagttgtcgg--------ttctgctg--------gca----g
---cc---c-t--------gg-gtgtcctgg--cttcgc--a-ccagacaggta-tca-g
aga-ggactcgtatatcgagcaatg-----------ccctgt-tgcggttct-cata---
tc-tctgccgagtaggtcagaggcgcctccgacccgtcttgaaacacggac
>Nannocalanus_minor1(JH)
agaccgatagcaaacaagtacggtgacggaagattgaaaagaactttgaagagagagttc
aatagtacgtgaaactgtgt--ggt-ggtaaacggagggg-ttctcgaagt-ttctgt-g
gggaac-tcagcc-tt--ggt-gtcg-cg------tggccctgtagta------tccgat
cagc-----aa-tgacggtgct-----gcttgg-c-c-gacg--tgtctctc------gg
gtgcatttcccc-cgcag-tttacggcaggaactgttcg---------ga-gcacaccga
aggcc------tcgggtgaagttgttgg--------ttctgccg--------gca----g
---cc---c-c--------gg-gtgtcctgg--ctttgc--a-ccggacaggta-cgt-g
aga-ggactcgtatagcgagcaatg-----------ctctgt-tgcggttct-catc---
tc-tctgccgagtaggtcggtggcccctccgacccgtcttgaaacacggac
>Nannocalanus_minor2(JH)
agaccgatagcaaacaagtacggtgacggaagattgaaaagaactttgaagagagagttc
aatagtacgtgaaactgtgt--ggt-ggtaaacggagggg-ttctcgaagt-ttctgt-g
gggaac-tcagcc-tt--ggt-gtcg-cg------tggccctgtagtg------tccgat
cagc-----aa-tgacggcgct-----gcttgg-c-c-gacg--tgtctctc------gg
gtgcatttcccc-cgcag-tttacggcaggaactgttcg---------ga-gcgcaccga
aggcc------tcgggtgaagttgttgg--------ttctgccg--------gca----g
---cc---c-t--------gg-gtgtcctgg--cttcgc--a-ccggacaggta-cgt-g
aga-ggactcgtatagcgagcaatg-----------ctctgt-tgcggttct-catc---
tc-tctgccgagtaggtcggtggcccctccgacccgtcttgaaacacggac
>Nannocalanus_minor3(JH)
agaccgatagcaaacaagtacggtgacggaagattgaaaagaactttgaagagagagttc
aatagtacgtgaaactgtgt--ggt-ggtaaacggagggg-ttctcgaagt-ttctgt-g
aggaac-tcagcc-tt--ggt-gtcg-cg------tggctctgtagta------ttcgat
cagc-----aa-tgacggtgct-----gcttkg-c-c-gacg--tgtctctc------gg
gtgcatttccct-cgcag-tttacggcaggaactgttcg---------ga-gcgcaccga
aggcc------tcgggtgaagttgttgg--------ttctgccg--------gca----g
---cc---c-t--------gg-gtgtcctgg--cttcgc--a-ccggacaggta-cgt-g
aga-ggactcgtatagcgagcaatg-----------ctctgt-tgcggttct-catc---
tc-tctgccgagtaggtcggtggcccctccgacccgtcttgaaacacggac
>Augaptilus_glacialis
agaccgatagcaaacaagtaccgtgagggaagattgaaaagaactttgaagagagagttc
aagagtacgtgaaactgtat--ggt-ggtaaacggagggg-ttctcgaagt-ttctga-g
ggggac-tcaacc-tt--ggt-ggtg-ct------gggcctctgcgta------tctgat
cagc-----aa-tgactctgcg-----ctgtgt-c-c-ccgg--tgcctccc------gg
acgcactttctc-ctcag-tttacggcaggaactgttag---------ga-gtgaaccta
aggct------cgaggtgaagttgtcgg--------ttatgccg--------gca----g
---cc---c-t--------cg-gtgtcctgg--cttcgc--a-cctgacaggta-tgt-a
agc-ggactcgt-tagcgagcaat------------ctctat-tgcggttcg-catc---
tc-tctgccgagtaggtcggtggcccctccgacccgtcttgaaacacg---
>Heterorhabdus_papilliger(JH)
agaccgatagcaaacaagtaccgtgagggaagattgaaaagaactttgaagagagagttc
aagagtacgtgaaactgtgt--ggt-ggtaaacggagggg-ctctcgaagt-ttctga-g
gggaac-tcaacc-tt--ggt-gtcg-ct------gggcctgggcgta------tttgat
ccgc-----aa-ggactttgcg-----cttagt-c-c-ccag--tgcctccc------gg
acgcactttctc-ctcag-tttacggcaggaaccgttag---------ga-gtggaccaa
aggcc------cggggtgaagttgtcgg--------ttatgctg--------gca----g
---cc---c-c--------tg-gtgtcctgg--ctttgc--a-cctgacgggta-tgt-g
agc-ggactcgtatagcgagcaat-t----------ctctat-tgcggttcg-catc---
tc-tctgccgagtaggtcggtggcctctccgacccgtcttgaaacacggac
>Haloptilus_oxycephalus(JH)
------------aacaagtaccgtgagggaagattgaaaagaactttgaagagagagttc
aagagtacgtgaaactgtgt--ggt-ggtaaacggagggg-ttctcgaagt-ttctga-g
ggggac-tcaacc-tt--ggt-ggtg-tc------gggcctggccgta------gttgat
cagc-----aa-tgactctgcg-----actagt-c-c-ccgg--tgcctccc------gg
acgcactttctc-ctcag-tttacggcaggaaccgttag---------ga-gcggaccga
aggcc------ttaggtgaagttgtcgg--------ttatgctg--------gca----g
---cc---c-c--------ga-gtgtcctgg--cttcgc--a-cctgacgggta-tgt-a
agc-ggactcgtatagcgagcaat-t----------ctctat-tgcggttcg-catc---
tc-actgccgagtaggtcggtggcccctccgacccgtct------------
>Acartia_danae(JH)
aagctgatagcggacaagtacagtgatggaaatttgaaaagaactttgaagagagagtt-
aagagtacgtgaaaccgatt--gacgggtaaacgcagtct-ttctcgaagtgtccgccag
gcacaattcagcc-ct------gcta----------------------------ctc--g
tagc------------------------------------------------------tg
gtgcagtttgtgtaggcaggccgtggtaggaactg----------------attactagg
gggcc------agggccgatgcctaggtttgctt-tcgctgcagttc------------g
--------c-c--------tg-cagtgtcag--ccctgg--gcagagacaagctggcggt
agt----------cagggagtagcttctg-------cttagc-ggaagctct--------
---tctaccaagtagatcggcgaaagctgcgacccgtcttgaaacacggac
>Acartia_neligens(JH)
aggctgatagcggacaagtacagtgatggaaatttgaaaagaactttgaagagagagtt-
aagagtacgtgaaaccaata--gtc-ggtaaacgaagcct-atctcaaagtgttcgct-t
ccgaagttcagcc-tg------ccct----------------------------ttcagg
cggc------------------------------------------------------tg
gtgcattctttggaagcgtgcggtggtaggaactgctctc------gaca-gttatcagc
tagct------aga----------tggcttgttg-ccgctgctgcgg------------g
--------t-t--------ca--agctctag--cgtcag--gctgtgcca---ttgtcga
agg----------cagggagtgattct--------------c-cggaatcct--------
---tctaccaagtagattgatgaaggcttcgacccgtcttgaaacacggac
>Acartia_omorii(JH)
aaaccaatagcaaacaagtaccgtgagggaaacttgaaaagaactttgaagagagagtg-
aacagtgcgtgaaatcatta--gtt-agtaagct-------ttgacagaat-atctga--
-------ac------------------------------------------------att
caag----------------------------------------ctttttgc------tt
ttgc----------------------aaataactgcttgtaaaa-------------tca
cggtt---------------------------------------------aactaccagg
aaagc---c----------tg-taggcttaa--ctgt-----------------------
------------------------------------------------------------
----ccgtgaagtaagggaaaactgtcaaagtcccgtcttgaaacacggac
>Acartia_erythraea(KR048899)
agaccgatagcaaacaagtacagtgatggaaatttgaaaagaactttgaagagagagtt-
aacagtacgtgaaactgtgt--ggc-agtaaacggagcct-tcctcgaagttgccgcg-t
gcggat-ccagcc-tt--ggt-gccg-gc------ttcagcccctcg-----tctctgac
cagc-----aa-tggccgaggcggg--g---gag-tcttggag-tcgctcct------cg
gtgcatctcc-gcgcgcggtctacggtaggaactgttgg--------gca--cggacctc
aggcc------ttggcaagagttttcgct------------ccggc-----gtcagc-tg
--------c-c--------ga-gtgtcccgg--ctccgc--g-cccgacaggctt---gt
gac-cggctcgtatagcgagcagcca---------tgcctgc-tgcggccgg-tctt---
tc-tctaccgagtaggttggtggaggcttcgacccgtcttgaaacacggac
>Acartia_steueri(KR048900)
agaccgatagcaaacaagtacagtgatggaaatttgaaaagaactttgaagagagagtt-
aacagtacgtgaaactgtgt--ggc-agtaaacggagctt-tcctcgaagttgccccg-g
ccggat-ccagcc-tt--ggc-gtcg----------------------------------
----------------------------------------------ccgcct------cg
gtgcatctccggccggtcggctacggtaggaactgttgg--------acg--ggcaccta
aggcc------tgggcatgagtttttgccaagagcttgctctcggc-----gctagc-tg
----t---c-c--------cg-gtgtcctgg--ctgccc--g-accgacaggcct---ga
ggc-agactcgtatagcgagcagcca---------tgtttgc-tgcggtctg-cctt---
tcgtctaccgagtaggttggcggaagcttcgacccgtcttgaaacacggac
>Acartia_tsuensis(KR048901)
agaccgatagcaaacaagtacagtgatggaaatttgaaaagaactttgaagagagagtt-
aacagtacgtgaaactgtgt--ggc-agtaaacggagctt-tcctcgaagttgccccg-g
ccggat-ccagcc-tt--ggc-gtcg----------------------------------
----------------------------------------------ccgcct------cg
gtgcatctccggccggtcggctacggtaggaactgttgg--------acg--ggcaccta
aggcc------tgggcatgagtttttgccaagagcttgctctcggc-----gctagc-tg
----t---c-c--------cg-gtgtcctgg--ctgccc--g-accgacaggcct---ga
ggc-agactcgtatagcgagcagcca---------tgtttgc-tgcggtctg-cctt---
tcgtctaccgagtaggttggcggaagcttcgacccgtcttgaaacacggac
>Sinocalanus_tenellusgi(KR048903)
agaccgatagaaaacaagtacagtgatggaaatttgaaaagaactttgaagagagagtt-
aagagtacgtgaaactgtat--tgc-agtaaacgcagcct-tcctcgaagt-tttccc-g
gtgaac-ccagcc-tt--agg-gtcg-gg------cagctcttgtcg-------ccggat
cagc-----aa-tgactggtggcgg--g---at--gtctgc-t-aggctcgc------gg
gtgcatcttcaccgggtt--ttacggtgggaactgttgg---------ga-ctggaccaa
aggcc------tgggatgaagttctcgct------------tcggc-----gtta----g
---ct---c-c--------cg-gtgtcctgg--ctccgg--a-cccgacaggccat--gt
ggc-caacttgtacagcaagcaaccc----------ttctgt-tgcggttgg-ccat---
tc-tccaccgagtaggtcggcggaggctgcgacccgtcttgaaacacggac
>Parvocalanus_elegans(KR048909)
agaccgatagcaaacaagtacggtgacggaagattgaaaagaactttgaagagagagttc
aatagtacgtgaaactgtgt--ggt-ggtaaacggaggtg-ttctcgaagt-ttctgc-a
gggaac-tcagcc-tt--acg-gcgg-gg------cggcttggttgtg------tccgat
cagc-----aa-tgacggggcg-----gctcac-t-t-ggct--ctgtctgc------gg
gtgcatttcccc-tgcag-tttacggcaggaacccttga---------ga-gtggaccta
aggcg------ttgggagaagttacagg--------cctagctt--------gta----g
---cc---c-c--------gg-ctgttctgg--cttcac--a-ctcgaggggta-ccg-g
agg-cgactcgtatagcgagcaatg-----------ctctgt-tgcggttgc-catc---
tc-tctgccgagtaggttggtggcacctccgacccgtcttgaaacacggac
>Pseudodiaptomus_inopinus(KR048910)
agaccgatagcaaacaagtacagtgatggaaaattgaaaagaactttgaagagagagtt-
aacagtacgtgaaactgtgt--ggt-ggtaaacggaggtg-ttctcgaagc-gtccga-c
tgggac-tcaggc-tc--ggg-gctt-ggg---ctctgcctgcgtggg-------gcgat
cagc-----aa-tgacgttccc-----gcgtggat-cagggc--tcgcccca------gg
ccgcatttccccagtcgg-ttcacggcaggaaccgttgg---------ga-ccggaccaa
aggcct----ttggcgggaagttgggagcggct--tgc-cgttc--------cca----g
---ccc-gc-t--------gg-gtgtcctgg--cttcgg--g-cccgacgggca-aatct
cac-gggctcgtataacgagtggcct----------tgctgc-tgcggcccg-tttg---
tc-tctgtcgagtaggtcggcgacacctccgacccgtcttgaaacacggac
>Pseudodiaptomus_koreanusgi(KR048911)
agaccgatagcaaacaagtacagtgatggaaaattgaaaagaactttgaagagagagtt-
aacagtacgtgaaactgtgt--ggt-ggtaaacggaggtg-ttctcgaagc-gtccga-c
tgggac-tcaggc-tc--ggg-gctt-ggg---ctctgcctgcgtggg-------gcgat
cagc-----aa-tgacgttccc-----gcgtggat-cagggc--ttgcccca------gg
ccgcatttccccagttgg-ttcacggcaggaaccgttgg---------ga-ccggaccaa
aggcct----ttggcgggaagttgggagcggct--tgc-cgttc--------cca----g
---ccc-gc-t--------gg-gtgtcctgg--ctttgg--g-cccgacgggca-aatct
cac-gggctcgtataacgagtggcct----------tgctgc-tgcggcccg-tttg---
tc-tctgtcgagtaggtcggcgacacctccgacccgtcttgaaacacggac
>Pseudodiaptomus_marinusgi(KR048912)
agaccgatagcaaacaagtacagtgatggaaaattgaaaagaactttgaagagagagtt-
aacagtacgtgaaactgtgt--ggt-ggtaaacgcaggcg-ttctcgaagt-gtccgc-g
agggac-tcaggc-tc--gtg-tggg-gg------cagccgcggtctg-------gtgat
cagc-----aa-tgactcctct-----ccgtgtgt-c-cgcc--tctcctct------gg
ctgcatttccct-cgcgg-tttacggcaggaaccgttgg---------ga-ccggaccta
aggcc------tgggatgaagttggtggctatt--tat-agctg--------cca----g
---ct---c-t--------cg-gtgtcctgg--cttcgg--g-cccgacgggct--atct
att-gaacttgtacagcaagcaattg----------c-ctat-tgcggttca-atcg---
tc-tctgccgagtaggtcggtggcgcctgcgacccgtcttgaaacacggaa
>Pseudodiaptomus_nihonkaiensisgi(KR048913)
agaccgatagcaaacaagtacagtgatggaaaattgaaaagaactttgaagagagagtt-
aacagtacgtgaaactgtgt--ggt-ggtaaacggaggtg-ttctcgaagt-gtcctt-g
agggac-tcaagc-tc--gtt-gttt-gg------cggcccggttttg-------gtgat
cagc-----aa-tgactccact-----gccgacgt-t-ggcc--tttcttct------gg
ctgcatttccct-cttgg-tttacggcaggaaccgttgg---------ga-tcggaccta
aggcc------tgggatgaagttgatggttcct--tgtgagctg--------cca----g
---ct---c-c--------cg-gtgtcctgg--ctctga--g-cccgacgggtt---ttc
agc-gaacttgtacagcaagcaactg----------c-ctgt-tgcggttcg-ccgg---
tc-tctgccgagtaggtcggtggcacctccgacccgtcttgaaacacggac
>Eurytemora_affinisgi(KR048914)
agaccgatagctaacaagtacagtgatggaaacttgaaaagaactttgaagagagagtt-
aaaagtatgtgaaaccgttt--gga-tgtaaacgcagcct-tccgcgaatttaagctc-g
gcggat-ccagct-tg--ggc-gcgg-gg------cggcctttcctag-----ttcggag
cagg-----ga-tgcccggctgggg--gagtgt---ccgact--cgtgtccc------gg
gtgaagctctgtcgggcg--ttacggttggaactgttgg---------ga-ccggatcga
aggcccgggtgttgggggactccatacc-------attcgtttg--------gcagg-gg
--tctctgccc--------cg-gtgtcctga--cttcgg--a-cccgacaggca----ta
tgg-gcgtctgtttaagagacagcggc--------tctccgg-agccgtggg-cgcccgt
tc-ccttccgagtaggtc-gtgaaggctgcgacccgtcttgaaacacggac
>Eurytemora_pacifica(KR048915)
agaccgatagctaacaagtacagtgatggaaacttgaaaagaactttgaagagagagtt-
aaaagtatgtgaaaccgttt--gga-tgtaaacgcagcct-tccgcgaatttaagctc-g
gcggat-ccagct-tg--ggc-gcgg-gg------cggcctttcctag-----ttcggag
cagg-----ga-tgcccggctgggg--gagtgt---ccgact--cgtgtccc------gg
gtgaagctctgtcgggcg--ttacggttggaactgttgg---------ga-ccggatcga
aggcccgggtgttgggggactccatacc-------attcgtttg--------gcagg-gg
--tctctgccc--------cg-gtgtcctga--cttcgg--a-cccgacaggca----ta
tgg-gcgtctgtttaagagacagcggc--------tctccgg-agccgtggg-cgcccgt
tc-ccttccgagtaggtc-gtgaaggctgcgacccgtcttgaaacacggac
>Temora_turbinata(KR048916)
agaccgatagcaaacaagtacagtgatggaaatttgaaaagaactttgaagagagagtt-
aagagtacgtgaaactgtat--ggc-agtaaacacagcct-tcctcgaagt-ttgccc-g
ggagac-ccaacc-ta--ggg-gtgg-gc------cagcccttggcg-------cctgat
cagc-----aa-tgactggcgtcgg--g---gt--gcctgg-t-ctgtccac------gg
gtgcatctctctcgggtg--ttacggtaggaactgttgg---------ga-ctggaccaa
gggcc------tgggatgaagttctcgct------------ccggc-----gtta----g
---ct---c-c--------cg-gtgtcccgg--ctccgg--a-cccgacaggccta--gt
ggc-cgacttgtacagcaagcaaccc----------ttctgt-tgcggtcgg-tcct---
tc-cctatcgagtaggtcggcggaggctgtgacccgtcttgaaacacggac
>Cymbasoma_reticulatumgi(KR048917)
agaccgatagcgaacaagtaccgtgagggaaagttgaaaaggactttgaagagagagttc
aagagtacgtgaaactgctt--agt-ggtaaacggaggcg-ttctcgaagt-ttggag-c
ggagat-tcatgt-c-------ttgg-gc------gt-----------------------
---------------------------------ca---------aaactcat------gg
ctgtatttctct-gcgtc-tgaacacaacgggccgttgg---------tg-ctgatct--
tggccag----g-gatagatgtag--------t--ctc-tactctg--------------
----------------------tgcaaccga--ttttggc---gccgacggtcg------
-----tattggtgttccgt-tctgcggtt------------------------cacc---
gt-tgttgtgagtaggtcggtggcgtctccgacccgtcttgaaacacggac
>Cymbasoma_sp(KR048918)
agaccgatagcgaacaagtaccgtgagggaaagttgaaaaggactttgaagagagagttc
aagagtacgtgaaactgcct--agt-ggtaaacggaggcg-ctctcgaagt-ttggat-c
ggagat-tcaggt-tg------ttgg-gc------ctta---------------------
--------------------------------aca---------agtctgac------gg
ctgtatttctcc-gactc-tgaacacaacgggtcgttga---------tg-ctgatca--
tggacag----g-cctagatgtag--------t---tc-tggtctg--------------
-----------------------atttccgc--tttcggc---gtcgacgatcgg-----
--caaatttggtgttccat-catgtggtt------------------------cacc---
gt-tgttgtgagtaggtcggcggcgtctctgacccgtcttgaaacacggac
>Cymbasoma_bullatum(KR048919)
agtccgatagcgaacaagtaccgtgagggaaagttgaaaaggactttgaagagagagttc
aagagtacgtgaaactgcat--agt-ggtaaacagaggcg-ttctcgaagt-ttggag-t
gatgat-tcaggt-c-------tttg-ac-------------------------------
---------------------------------gc---------gagtcaat------gg
ctgtattttgtc-acgtc-tgtacacaacgggccattga---------ct-ttgatca--
tggctgg----t-gagagatgtag-------tt--ctc-tgccatg--------------
--------------------------ttcgc--tttcata---gtcgatggtcg------
----tatcttacccgctta-tgagtgggt------------------------aagt---
ga-tgttgtgagtaggtcggcggcgtctctgacccgtcttgaaacacggac
>Monstrilla_hamatapex(KR048920)
agaccgatagcgaacaagtaccgtgagggaaagttgaaaagaactttgaagagagagtta
aagagtacgtgaaactgcag--agt-ggtaaacagaggcg-ccctcgaagt-ttggaa-t
ggaggt-ccaggt-c-------gtcg-gc-------------------------------
----------------------------------a---------cgttcgac------gg
ctgtaccccttc-gtttc-tgaacacaacggcttgttgt---------cg-gctaatctg
tgagtgg----c-gaaagacattggtttcgtcc--tcg-tgatgt------gcca----g
---ct---t-c---------g-cctagctcg--gtttgcc---gccgacaggttt-----
----gacttggt--------ctttccaag------------------------tcgc---
ac-tgttgtgagtaggttggtggcgtctctgacccgtcttgaaacacggac
>Monstrilla_sp(KR048921)
agaccgatagcgaacaagtaccgtgagggaaagttgaaaagaactttgaagagagagtta
aagagtacgtgaaactgcag--agt-ggtaaacagaggcg-tcctcgaagt-ttgaaa-c
aaaggt-ccatgt-c-------gtcg-gc-------------------------------
----------------------------------t---------tgctcgtc------gg
ctgtaccccttt-gtttt-tgaacacgacggcttgttgt---------tg-gctaatctg
tgagatg----c-gaatgacgttggtttcgtcc--tcg-tgatgt------gcca----g
---ct---t-c---------g-cgaatcttg--gtctgcc---ggcgacaggtgt-----
----gacattgt--------cgatcaatg------------------------tcgg---
aa-cgttgtgagtaggttgttggcgtctctgacccgtcttgaaacacggac
>Monstrilla_sp3(KR048922)
agaccgatagcaaacaagtaccgtgagggaaagttgaaaagaactttgaagagagagtta
aagagtacgtgaaactgcag--agt-ggtaaacagaggcg-ctcacgaagt-ttgggc-t
ggagat-tcaaat-c-------gtcg-ac-------------------------------
----------------------------------c---------tg-tcgtc------gg
ttgtatttctcc-atccc-tgaacacaacggcctgttgc---------tg-gtgattc--
tgagagg----c-ggatgaagtttttcgcattc--act-tgtgttt--gtggtta----g
---ct---c-c---------g-ctttactcg--tttcgct---ggcgacaggcgc-----
----gattttgt--------t-ttcaaag------------------------tctt---
ga-cgttgtgagtaggtcggcggcgtctctgacccgtcttgaaacacggac
>Monstrilla_sp4(KR048923)
agaccgatagcaaacaagtaccgtgagggaaagttgaaaagaactttgaagagagagtta
aagagtacgtgaaactgcag--agt-ggtaaacagaggcg-ctctcgaagt-ttgggc-t
ggagat-tcatat-c-------ggcg-ac-------------------------------
----------------------------------c---------tg-tcgtt------gg
ttgtatttctcc-atccc-tgaacacaacggtctgttgg---------cg-gtgattc--
tgagagg----c-ggatgaagttttttgcattc--act-tgtgttt--gcgatta----g
---ct---c-t---------g-ctttactcg--tttcgct---ggcgacaggcga-----
----gatttctt--------t-tttgata------------------------tcgt---
ga-cgttgtgagtaggtcggcggcgtctctgacccgtcttgaaacacggac
>Monstrillopsis_sp(KR048924)
agaccgatagcgaacaagtaccgtgagggaaagttgaaaaggactttgaagagagagttc
aagagtacgtgaaactgcat--aat-ggtaaacagaggcg-ttctcgaagt-ttggag-c
aaagat-tcaggt-t-------tttg-gc-------------------------------
----------------------------------t---------cgtccaat------gg
ctgtatttcttt-gcgtc-tgaacacaacggatcgttcg---------tg-ttgatca--
tggaccg----g-ataagaagact--------t---tc-tgttcgt--------------
------------------------gctccac--tttcggc---gcttacggtgt------
--------ttgtgcttcacgttggtgttg------------------------cact---
gt-tgttgtgagtaggtcggcggcgtctctgacccgtcttgaaacacggac
>Monstrillopsis_sp4(KR048925)
agaccgatagcgaacaagtaccgtgagggaaagttgaaaaggactttgaagagagagttc
aagagtacgtgaaactgcat--aat-ggtaaacagaggcg-ttctcgaagt-ttggag-c
agagat-tcaggt-t-------tttg-ac------ttta---------------------
---------------------------------at---------cggtcggc------ag
ctgtatttctct-gtgtc-tgaacacgacggatcgttgg---------tg-ttaaaga--
tggacaa----g-gcttgaagtta--------t---tc-tgctttt--------------
------------------------gttccaa--ttttgac---gcttacggtgt------
--------ttgtgcatcac--ttgtggtg------------------------tact---
gt-tgttgtgagtaggtcggcggcgtctctgacccgtcttgaaacacggac
>Monstrillopsis_sp5(KR048926)
agaccgatagcgaacaagtaccgtgagggaaagttgaaaaggactttgaagagagagttc
aagagtacgtgaaactgcat--aat-ggtaaacagaggcg-ttctcgaagt-ttggag-c
agagat-tcaggt-t-------ttcg-ac------ttta---------------------
---------------------------------at---------cggtcggc------gg
ctgtatttctct-gcgtc-tgaacacgacggatcgttgg---------tg-ttaaaga--
tggacag----a-gcttgaagtta--------t---tc-tgctttt--------------
------------------------gctccaa--ttttgac---gcttacggtgt------
--------ttgtacatcacttttgtggtg------------------------tgct---
gt-tgttgtgagtaggtcggcggcgtctctgacccgtcttgaaacacggac
>Monstrillopsis_sp6(KR048927)
agaccgatagcgaacaagtaccgtgagggaaagttgaaaaggactttgaagagagagttc
aagagtacgtgaaactgcat--aat-ggtaaacagaggcg-ttctcgaagt-ttggag-c
agagat-tcaggt-c-------tttg-ac-------------------------------
----------------------------------t---------agttcaat------gg
ccgtatttctct-gtgtc-tgaacacaacgggccgttag---------tt-ttgatta--
tgggctg----t-ggatgaagtttgagttgtct---tt-tgactttt-----caa----g
---ct---c-t---------gcagattccaa--ttttgaa---acttgcggtgt------
-------gttgtgcatc-------tgatg------------------------cact---
gt-tgttgtgagtaggtcggcggcgtctctgacccgtcttgaaacacggac
>Maemonstrilla_simplex(KR048928)
aagccgatagcaaacaagtaccgtgagggaaagttgaaaaggactttgaagagagagttc
aagagtacgtgaatctgcat--agt-ggtaaacagaggcg-ttctcgaagt-ttggaa-g
tgagat-tcaggc-a-------gttg-at-------------------------------
---------------------------------tc---------acgtcaac------tg
ctgttcttctca-cttct-tgaacacaacgagtcgttcg---------ag-ctaaaga--
tggtttg----g-gctgtgaaaca-agtttgct--gtc-tgcttgcagtcggcaa----g
---gt---t-c---------g-catgctcag--ttttggc---tcttgcggcttgac--a
gac-----------------cttacggtt------------------------gtct---
ga-tgttgtgagtagatcggcggcgtctctgacccgtcttgaaacacggac
>Maemonstrilla_sp(KR048929)
aagccgatagcaaacaagtaccgtgagggaaagttgaaaaggactttgaagagagagttc
aagagtacgtgaatctgcat--agt-ggtaaacagaggcg-ttctcgaagt-ttggaa-g
tgagat-tcaggc-a-------gttg-at-------------------------------
---------------------------------tc---------acgtcaac------tg
ctgttcttctca-cttct-tgaacacaacgagtcgttcg---------ag-ctaaaga--
tggtttg----g-gctgtgaaaca-agtttgct--gtc-tgcttgcagtcggcaa----g
---gt---t-c---------g-catgctcag--ttttggc---tcttgcggcttgac--a
gac-----------------cttacggtt------------------------gtct---
ga-tgttgtgagtagatcggcggcgtctctgacccgtcttgaaacacggac
>Monstrillopsis_sp2(KT030273)
agaccgatagcgaacaagtaccgtgagggaaagttgaaaagaactttgaagagagagtta
aagagtacgngaaactgcag--agt-ggtaaacagaggcg-ccctcgaagt-ttggaa-t
ggaggt-ccaggt-c-------gtcg-gc-------------------------------
----------------------------------a---------cgttcgac------gg
ctgtaccccttc-gtttc-tgaacacaacggcttgttgt---------cg-gctaatctg
tgagtgg----c-gaaagacgttggtttcgtcc--tcg-tgatgt------gcca----g
---ct---t-c---------g-cctagctcg--gtttgcc---ggcgacaggttt-----
----gacttggt--------ctttccaag------------------------tcgc---
ac-tgttgtgagtaggttggtggcgtctctgacccgtcttgaaacacggac
>Disseta_scopularis(LC107408)
agaccgatagcaaacaagtaccgtgagggaagattgaaaagaactttgaagagagagttc
aagagtacgtgaaactgtgt--ggt-ggtaaacggagggg-ctctcgaagt-ttctga-g
ggggac-tcaacc-tt--ggt-ggtg-ct------gggcctgagcgta------tttgat
cagc-----aa-tgactttgcg-----cttggt-c-t-ccgg--tgcctccc------gg
acgcactttctc-ctcag-tttacggcaggaaccgttag---------ga-gtggaccaa
aggcc------cggggtgaagttgttgg--------ttatgctg--------gca----g
---cc---c-c--------tg-gtgtcctgg--cttcgc--a-cctgacgggta-tgt-g
agc-ggactcgtatagcgcgcaat-t----------gtctgt------------------
---------------------------------------------------
>Hemirhabdus_grimaldii(LC107409)
agaccgatagcaaacaagtaccgtgagggaagattgaaaagaactttgaagagagagttc
aagagtacgtgaaactgtgt--ggt-ggtaaacggagggg-ctctcgaagt-ttctga-g
gggaac-tcaacc-tt--ggt-gtcg-ct------gggcctgggcgta------tttgat
cagc-----aa-tgactttgcg-----cttagt-c-c-ccag--tgcctccc------gg
acgcactttctc-ctcag-tttacggcaggaaccgttag---------ga-gtggaccaa
aggcc------cggggtgaagttgtcgg--------ttatgctg--------gca----g
---cc---c-t--------cg-gtgtcctgg--cttcgc--a-cctgacgggta-tgt-g
agc-ggactcgtatagcgagcaat-t----------ctctat------------------
---------------------------------------------------
>Heterostylites_longicornis(LC107410)
agaccgatagcaaacaagtaccgtgagggaagattgaaaagaactttgaagagagagttc
aagagtacgtgaaactgtgt--ggt-ggtaaacggagggg-ctctcgaagt-ttctga-g
gggaac-tcaacc-tt--ggt-gtcg-ct------gggcctgggcgta------tttgat
cagc-----aa-tgactttgcg-----cctaga-c-c-ccag--tgactccc------gg
acgcactttctc-ctcag-tttacggcaggaaccgttag---------ga-gcggaccaa
aggcc------tggggtgaagttgtcgg--------ttatgctg--------gca----g
---cc---c-c--------tg-gtgtcctgg--cttcgc--a-cctgacgggta-tgt-g
agc-agactcgtatagcgagcaat-t----------ctctat------------------
---------------------------------------------------
>Neorhabdus_latus(LC107411)
agaccgatagcaaacaagtaccgtgagggaagattgaaaagaactttgaagagagagttc
aagagtacgtgaaactgtgt--ggt-ggtaaacggagggg-ctctcgaagt-ttctga-g
gggaac-tcaacc-tt--ggt-gtcg-ct------gggcctgggcgta------tttgat
cagc-----aa-tgactttgcg-----cttagt-c-c-ccag--tgcctccc------gg
acgcactttctc-ctcag-tttacggcaggaaccgttag---------ga-gtggaccaa
aggcc------cggggtgaagttgtcgg--------ttatgctg--------gca----g
---cc---c-t--------cg-gtgtcctgg--cttcgc--a-cctgacgggta-tgt-g
agc-ggactcgtatagcgagcaat-t----------ctctat------------------
---------------------------------------------------
>Heterorhabdus_papilliger(LC107412)
agaccgatagcaaacaagtaccgtgagggaagattgaaaagaactttgaagagagagttc
aagagtacgtgaaactgtgt--ggt-ggtaaacggagggg-ctctcgaagt-ttctga-g
gggaac-tcaacc-tt--ggt-gtcg-ct------gggcctgggcgta------tttgat
cagc-----aa-tgactttgcg-----cttagt-c-c-ccag--tgcctccc------gg
acgcactttctc-ctcag-tttacggcaggaaccgttag---------ga-gtggaccaa
aggcc------cggggtgaagttgtcgg--------ttatgctg--------gca----g
---cc---c-c--------tg-gtgtcctgg--ctttgc--a-cctgacgggta-tgt-g
agc-ggactcgtatagcgagcaat-t----------ctctat------------------
---------------------------------------------------
>Mesorhabdus_brevicaudatus(LC107413)
agaccgatagcaaacaagtaccgtgagggaagattgaaaagaactttgaagagagagttc
aagagtacgtgaaactgtgt--ggt-ggtaaacggagggg-ctctcgaagt-ttctga-g
ggggac-tcaacc-tt--ggt-ggtg-ct------gggcctgggtgta------tttgat
cagc-----aa-tgactttgca-----cctΩagt-c-c-ccaa--tgcctccc------gg
acgcactttctc-ctcag-tttacggcaggaaccgttag---------ga-gtggaccga
aggcc------tggggtgaagttgtcgg--------ttatgctg--------gca----g
---cc---c-c--------cg-gtgtcctgg--cttcgc--a-cctgacgggta-tgt-g
agc-ggactcgtatagcgagcaat-t----------ctctat------------------
---------------------------------------------------
>Oncaea_sp(KF153701)
agaccgatagctaacaagtaccgtgagggaaagttgaaaagaactttgaagagagagttc
aatagtacgtgaaactgtat--agt-ggtaaacggaggggtttctcgaagt-ctgtac-c
ggaggt-tcaggt-tgacg---gtag-ct------cagcagtagtgtttg------agtg
tcgc-----aa-gatctctacattgctgtttgtg----------ttattggc------gg
ctgcacttctcc-ggtac-ttcacacgacgaaccgctgg---------ca-tcagacc-g
caggcat------aggtgaagttcgtt--------cct-tgtgatc-------ga----g
---cc---c-t---------g-tgttctggg--ctttgaa---gctggcgggtaaat--g
agc-agtcatgtatagcatgtgtccatg---------tttga-cacgggctg-catc---
tc--gtcgtgagtaggttggcggcccctccgacccgtcttgaaacacggac
